# Supplementary material for: Examining the acceptance of drone delivery services among Chinese consumers: A perspective from urban and rural areas
Source: PLoS One. 2025 Sep 29;20(9):e0333422. doi: 10.1371/journal.pone.0333422 (PMC12478889; doi:10.1371/journal.pone.0333422)
Supplement: S1 Data — (XLSX) [file pone.0333422.s001.xlsx]

## Sheet: Sheet1
Serial Number	Sexes	Age	Education attainment	Current place of residence	Type of occupation	Frequency of online shopping	Environmental Cognition	I am concerned about environmental issues.	I am also concerned about traffic congestion.	I am particularly worried about the environmental problems caused by motor vehicle emissions.	If everyone contributes, environmental problems can be significantly improved.	UAV-Environmental Cognition	Drone courier delivery is more environmentally friendly.	Drone courier services help alleviate traffic congestion.	Powered primarily by batteries, drone courier deliveries can significantly reduce exhaust pollution.	Perceived Usefulness	Using drone courier deliveries can shorten my waiting time.	The use of drones for courier deliveries ensures that I receive my items promptly.	Drone courier services offer faster delivery times.	Overall, I find drone courier delivery to be highly useful.	Perceived Ease Of Use	Courier delivery with drones is straightforward.	No complex procedures are required to receive drone-delivered packages.	With drone courier deliveries, I don’t have to worry about operational difficulties.	Overall, I find drone courier delivery easy to use.	Perceived Risk	I am concerned about potential privacy breaches when using drone courier services.	I worry about the possibility of drones making errors in delivering packages.	I am also concerned about the risk of unreasonable or fraudulent charges when using drone courier services.	Health Safety	Drone courier deliveries can minimize human contact and reduce the risk of disease transmission.	Drone courier services can respond to health emergencies and help protect public health.	Drone courier delivery can enhance the speed of emergency medical supply transport, safeguarding people's health.	Drone courier delivery can reduce ground traffic and help prevent traffic accidents.	Policy Support	The more the country promotes drone courier delivery, the more willing I am to accept it.	The stronger the policy support, the greater my willingness to accept drone courier deliveries.	The better the insurance coverage, the more willing I am to accept drone courier services.	I would be more willing to accept drone courier deliveries if there were policies subsidizing delivery costs.	Social Norm	The more people who are willing to accept drone courier deliveries, the more inclined I am to accept them as well.	If drone courier deliveries are widely accepted, I would be willing to adopt them too.	I would accept drone courier deliveries in order to align with societal norms.	Service Performance	Distribution costs	Delivery speed	Weight-carrying capacity	Technological maturity	Adaptability to severe weather conditions
1	2	4	3	1	4	3	4.25	5	4	5	3	4.66667	5	5	4	4.25	4	4	5	4	4.5	4	5	4	5	2	3	2	1	4.5	5	4	5	4	4.5	4	5	4	5	4	4	4	4	4	4	4	4	3	5
2	2	1	4	1	4	3	4.75	5	4	5	5	4	4	3	5	4.25	4	5	3	5	4.25	4	5	3	5	1.66667	2	1	2	4.5	5	4	5	4	4.5	5	4	5	4	4	4	5	3	4	5	3	4	4	4
3	2	4	3	1	4	3	4.25	4	4	5	4	4	3	4	5	4.75	5	5	4	5	4.25	4	5	4	4	1.66667	2	2	1	3.75	3	4	4	4	4	5	4	4	3	5	5	5	5	4.2	5	5	4	4	3
4	2	1	3	1	1	3	4.25	4	5	5	3	4.66667	5	4	5	4.25	5	4	4	4	4.25	3	5	4	5	1.66667	3	1	1	3.75	4	3	4	4	4.25	5	5	3	4	4.66667	5	5	4	4	4	5	4	3	4
5	1	2	3	1	4	2	4.5	4	5	5	4	4.33333	4	4	5	4.5	4	4	5	5	4.25	4	5	5	3	1.66667	2	2	1	3.75	4	3	5	3	3.75	4	3	4	4	3.66667	4	3	4	4.6	5	5	5	4	4
6	1	2	3	1	3	3	4	4	4	4	4	4.66667	5	5	4	4.5	3	5	5	5	3.5	4	3	3	4	2	3	2	1	4.25	4	5	4	4	4	4	4	4	4	3.66667	3	4	4	4.8	4	5	5	5	5
7	1	1	4	1	1	3	4.75	4	5	5	5	4	5	4	3	4.5	4	5	5	4	4.25	4	4	4	5	1.66667	2	2	1	4.25	4	4	5	4	4.75	5	5	5	4	3.66667	3	5	3	4.2	3	5	4	5	4
8	2	2	3	1	3	4	1.75	2	1	2	2	1.66667	1	2	2	1.5	2	2	1	1	1.5	2	2	1	1	4	5	4	3	1.5	2	1	2	1	1.5	2	1	1	2	1.66667	1	2	2	1.8	1	2	1	2	3
9	2	3	3	1	4	3	3.75	5	3	4	3	4	4	3	5	4	4	4	3	5	4.25	5	4	5	3	1.66667	2	1	2	4.5	5	4	4	5	4	4	3	5	4	3.66667	4	3	4	3.8	4	5	4	3	3
10	1	2	3	1	4	3	4.5	5	4	5	4	4.33333	3	5	5	5	5	5	5	5	3.75	4	4	4	3	2.33333	3	2	2	3.5	4	3	3	4	4.5	4	5	5	4	4	4	5	3	4.4	4	5	4	4	5
11	2	4	3	1	3	2	4	4	5	3	4	4.33333	4	5	4	4.75	5	5	5	4	4.5	5	5	4	4	2	2	2	2	3.25	3	3	3	4	3.75	5	3	4	3	4.33333	5	4	4	4	4	4	4	5	3
12	1	1	3	1	1	3	4.25	4	4	5	4	4.33333	3	5	5	4.25	4	5	5	3	4.5	5	4	4	5	1.66667	1	2	2	4.75	5	4	5	5	4	5	3	3	5	4.33333	4	5	4	4.8	5	5	4	5	5
13	2	3	3	1	5	4	2.25	1	2	3	3	2.33333	3	1	3	1.5	1	1	2	2	2.25	3	2	2	2	4.33333	4	5	4	1.75	2	3	1	1	2	2	3	1	2	2.33333	2	3	2	2.4	1	3	3	2	3
14	2	2	3	1	4	3	4.75	4	5	5	5	4.66667	5	4	5	4	3	4	4	5	4.5	4	5	4	5	1	1	1	1	4.25	5	4	4	4	4.5	5	4	5	4	3.66667	4	3	4	4.4	5	5	4	5	3
15	2	1	3	1	1	2	4.75	5	5	5	4	4.33333	5	5	3	4.25	4	5	4	4	4.25	4	5	4	4	2	1	3	2	4	5	4	4	3	4.5	5	4	4	5	4.33333	4	5	4	4.6	4	5	4	5	5
16	2	1	3	1	4	2	4.75	5	4	5	5	5	5	5	5	4	5	3	3	5	4.25	3	4	5	5	2	1	3	2	4.5	4	5	5	4	4.5	5	4	5	4	4.33333	3	5	5	3.8	4	4	3	3	5
17	1	1	3	1	4	2	4.75	5	5	5	4	4.66667	5	4	5	4.25	5	3	5	4	3.5	4	3	4	3	1	1	1	1	4.25	4	4	5	4	4.25	4	5	4	4	3.66667	4	3	4	4.6	5	5	3	5	5
18	2	4	3	1	4	4	1.75	2	2	1	2	2	1	3	2	1.25	1	1	2	1	2	1	2	3	2	4.33333	4	4	5	1.5	2	1	1	2	1.75	1	1	3	2	1.66667	2	2	1	2	3	1	3	2	1
19	2	1	3	1	1	2	3.5	4	3	3	4	3.66667	3	3	5	4	4	5	4	3	4.5	5	5	4	4	2.66667	3	2	3	4.75	5	4	5	5	4	3	4	5	4	4	3	5	4	4.2	4	4	5	5	3
20	1	2	3	1	4	4	4.5	5	4	5	4	4.33333	4	4	5	4.25	4	4	4	5	3.5	4	4	3	3	1.33333	2	1	1	4	5	3	3	5	4.5	5	4	5	4	3.33333	3	4	3	4	4	5	3	5	3
21	2	3	2	1	3	3	1.75	2	1	2	2	1.66667	1	3	1	1.25	1	1	2	1	1	1	1	1	1	4	4	4	4	1.25	1	1	1	2	1.5	1	3	1	1	2	1	2	3	1.6	2	1	1	2	2
22	2	3	3	1	2	4	4	4	4	5	3	3.66667	4	4	3	4	3	5	4	4	4	3	5	4	4	2	2	3	1	4.25	4	5	4	4	4.25	4	4	5	4	4	5	3	4	4.4	4	5	3	5	5
23	2	2	2	1	4	3	4	4	3	5	4	3.66667	5	3	3	4.5	3	5	5	5	4.25	4	5	3	5	1.66667	2	2	1	4.75	4	5	5	5	4.25	4	5	4	4	4.66667	4	5	5	3.6	4	4	3	4	3
24	1	4	3	1	3	4	2.25	3	1	2	3	1.33333	1	2	1	2	2	3	2	1	1.25	2	1	1	1	4	4	5	3	1.5	2	1	2	1	1.75	1	1	2	3	1.33333	2	1	1	2.6	3	2	3	2	3
25	1	3	3	1	3	3	4	5	4	3	4	3.66667	4	4	3	3.75	3	5	4	3	4.25	5	4	5	3	1.33333	1	2	1	3.75	4	3	4	4	4.25	5	5	4	3	4	4	5	3	4.8	4	5	5	5	5
26	1	2	3	1	4	3	4.25	4	5	5	3	4.66667	4	5	5	4	4	5	3	4	4.25	4	5	4	4	1.66667	1	2	2	4.75	5	5	5	4	4.5	5	5	4	4	4.66667	4	5	5	4.6	4	5	4	5	5
27	1	1	3	1	1	3	4.25	3	5	5	4	4	4	5	3	4.25	4	5	4	4	3.5	3	4	3	4	1.66667	2	2	1	4.25	4	5	4	4	3.75	3	3	5	4	3.33333	3	4	3	4.2	4	4	4	5	4
28	2	2	3	1	5	2	1.75	3	1	1	2	1.33333	1	2	1	1.5	1	2	2	1	2.5	3	2	2	3	5	5	5	5	1.5	2	1	2	1	1.75	1	2	2	2	1.33333	1	1	2	2	2	3	3	1	1
29	2	1	3	1	1	4	4.5	5	4	5	4	4.66667	5	4	5	3.75	3	5	3	4	4.25	5	4	4	4	2.33333	2	3	2	4.25	4	3	5	5	4.5	5	4	5	4	4	4	4	4	4.2	4	4	3	5	5
30	2	2	3	1	4	3	4.5	4	5	4	5	4.33333	5	4	4	3.75	4	4	4	3	4.5	4	5	4	5	2.33333	1	3	3	4	5	3	4	4	4.5	5	4	5	4	4.33333	4	4	5	4.4	5	3	4	5	5
31	2	4	2	1	4	3	2.25	2	3	2	2	1.33333	1	1	2	1.5	2	2	1	1	1.25	1	1	1	2	3.33333	4	3	3	2.5	3	2	3	2	1.75	2	1	1	3	1.33333	1	1	2	2.2	1	2	2	3	3
32	1	2	4	1	3	3	4.25	5	4	4	4	4	4	4	4	4.25	4	5	4	4	3.75	5	3	4	3	2	2	3	1	4.25	4	3	5	5	4.5	5	4	5	4	4	3	4	5	4.6	5	4	5	5	4
33	1	1	2	1	2	4	4.5	5	3	5	5	4.33333	5	3	5	4.25	4	4	4	5	4	4	5	4	3	2	2	1	3	4	5	3	3	5	4	5	3	4	4	4.33333	4	5	4	4.4	4	5	5	3	5
34	1	1	2	1	1	4	3.75	4	3	4	4	3.66667	3	3	5	4.75	5	5	4	5	3.75	4	3	3	5	2	2	2	2	4.25	4	4	5	4	4	4	4	4	4	4	5	4	3	4.6	4	5	4	5	5
35	1	4	2	1	5	4	2.25	3	3	1	2	1.66667	2	1	2	1.75	1	2	2	2	2.25	3	2	2	2	3.66667	4	4	3	1.5	2	1	2	1	1.25	1	1	2	1	1.66667	1	3	1	1.6	3	1	1	2	1
36	2	3	3	1	4	3	4.5	5	4	4	5	4.66667	5	4	5	4	4	4	4	4	4	4	4	4	4	1.33333	1	2	1	4.5	5	5	5	3	3.75	4	3	5	3	4.33333	4	5	4	4.2	4	3	4	5	5
37	1	2	2	1	3	4	4.5	5	4	5	4	4.66667	5	5	4	4.5	4	5	4	5	3.75	4	4	3	4	1.66667	2	2	1	4.5	4	4	5	5	4.5	5	4	5	4	4.66667	5	5	4	4.6	5	4	4	5	5
38	2	2	2	1	4	3	4.75	5	4	5	5	4.33333	5	3	5	3.75	5	3	4	3	4	3	5	4	4	1.33333	1	2	1	3.75	3	4	5	3	4.25	5	4	4	4	4	3	4	5	4.6	4	5	4	5	5
39	2	3	3	1	4	3	1.25	1	2	1	1	2	1	2	3	1.5	2	1	2	1	2	2	2	3	1	3.66667	3	4	4	2	2	1	2	3	2	2	1	2	3	1.33333	1	2	1	1.6	2	2	1	1	2
40	1	1	3	1	1	3	4.25	4	4	5	4	4.33333	4	4	5	4.25	4	4	4	5	4.5	4	4	5	5	2	2	3	1	4.5	5	4	5	4	4.5	4	4	5	5	4.33333	4	5	4	3.6	3	5	3	4	3
41	2	3	4	1	3	4	4.75	5	5	5	4	4.33333	4	4	5	4.5	4	5	4	5	4	4	3	4	5	2	2	3	1	4.75	5	4	5	5	4.25	5	4	4	4	4.66667	4	5	5	3.8	4	5	4	3	3
42	2	1	3	1	1	3	4.75	5	4	5	5	4	4	4	4	4.5	5	5	5	3	4	4	4	3	5	1.33333	2	1	1	4.25	5	5	3	4	4.5	5	5	4	4	4.33333	4	5	4	4.6	5	5	3	5	5
43	2	3	3	1	4	2	4	4	4	4	4	4.33333	5	3	5	4.25	4	4	4	5	3.5	3	4	3	4	1.66667	2	2	1	4.5	5	5	5	3	4	3	4	5	4	3.66667	3	3	5	4.4	5	4	4	5	4
44	2	2	3	1	3	3	1.5	2	1	2	1	1.33333	1	1	2	1.5	1	2	2	1	1.75	2	2	1	2	4.66667	5	4	5	1.5	2	1	2	1	1.75	3	1	1	2	1.33333	1	1	2	1.6	2	2	1	2	1
45	2	3	4	1	3	2	4	4	3	4	5	4.66667	5	4	5	4.75	4	5	5	5	4.25	4	4	4	5	2	1	2	3	4	4	3	5	4	4	5	4	3	4	4.33333	4	5	4	4.2	4	3	4	5	5
46	2	1	3	1	1	2	4	5	5	3	3	4.66667	5	4	5	4.5	5	4	4	5	3.5	4	4	3	3	1.66667	2	1	2	4.25	5	4	5	3	4.25	5	4	4	4	3.33333	4	3	3	4	5	3	4	4	4
47	2	2	2	1	4	3	4.5	5	4	5	4	4.33333	4	4	5	4.25	5	4	4	4	4.5	4	4	5	5	1.66667	1	3	1	3.75	3	4	4	4	4.25	5	4	5	3	4	4	4	4	4.4	5	5	4	5	3
48	1	2	3	1	4	3	1.5	1	2	1	2	1.33333	2	1	1	1.5	1	2	1	2	1.75	2	2	1	2	4.66667	5	5	4	1.75	2	3	1	1	1.75	2	2	2	1	1.66667	1	3	1	2	1	1	3	2	3
49	2	4	3	1	3	5	4.5	5	5	4	4	4.33333	4	4	5	4.75	5	5	4	5	4.25	3	5	4	5	2.66667	3	3	2	4	5	3	4	4	4.5	5	4	5	4	4.66667	5	5	4	3.8	4	4	4	4	3
50	1	1	3	1	1	4	3.75	4	4	3	4	4.66667	5	4	5	4.25	4	4	4	5	4	4	4	4	4	2	2	2	2	4.25	5	4	5	3	4.5	5	4	5	4	4.33333	4	4	5	4.4	3	5	4	5	5
51	1	3	3	1	3	3	4.5	5	4	5	4	4.33333	5	4	4	4	4	5	3	4	4.5	5	4	4	5	2	2	3	1	4.5	5	4	5	4	4.75	5	5	5	4	3.66667	3	4	4	4.2	4	4	4	4	5
52	1	2	3	1	4	3	1.25	2	1	1	1	1.66667	1	2	2	1.5	1	2	2	1	1	1	1	1	1	4.66667	5	5	4	1.25	1	1	2	1	2	2	2	2	2	2.33333	3	2	2	2	2	2	1	3	2
53	2	1	3	1	1	4	4.5	5	4	5	4	4.66667	5	4	5	3.75	3	4	4	4	4.75	4	5	5	5	2.33333	3	2	2	4.25	5	4	5	3	4.25	5	4	4	4	3.66667	4	4	3	3.8	4	5	3	3	4
54	1	2	3	1	3	4	4	4	3	5	4	4	5	4	3	4.25	4	4	4	5	4.5	4	5	4	5	1	1	1	1	4.75	5	4	5	5	3.5	3	3	5	3	4.33333	4	4	5	4.2	5	4	3	5	4
55	2	2	3	1	4	2	1.25	2	1	1	1	1.66667	1	3	1	2.25	3	2	2	2	1.5	2	1	1	2	4.33333	4	5	4	2	3	1	2	2	2.25	3	1	2	3	2	2	2	2	1.8	2	1	2	2	2
56	2	2	3	1	3	2	4.25	4	4	4	5	4	4	4	4	4.25	5	4	4	4	4.25	4	4	4	5	2.33333	3	2	2	4	4	4	3	5	4.5	5	4	5	4	4.33333	4	5	4	4.8	5	5	5	5	4
57	2	1	3	1	1	3	4.5	5	4	5	4	4	3	4	5	3.5	3	4	4	3	4.5	4	5	4	5	2.33333	3	3	1	4.25	4	4	5	4	4.25	5	5	4	3	4.66667	5	5	4	4.2	4	4	5	3	5
58	2	3	2	1	4	3	4.25	5	4	4	4	4.33333	5	4	4	4.25	3	5	4	5	4.25	4	4	4	5	2.33333	3	2	2	3.25	3	4	3	3	4	3	4	5	4	4.33333	4	5	4	4	4	4	4	5	3
59	2	1	3	1	4	4	5	5	5	5	5	3.66667	4	4	3	4.25	4	5	4	4	4.75	4	5	5	5	2	2	2	2	4	5	4	4	3	4	5	3	3	5	4.33333	4	5	4	4.2	4	4	4	4	5
60	2	3	2	1	4	3	4.5	5	4	4	5	4.66667	5	5	4	4.75	5	5	4	5	3.75	4	3	5	3	2	2	3	1	5	5	5	5	5	4	4	3	4	5	4	4	4	4	4.2	5	4	4	5	3
61	2	1	3	1	1	3	4.5	5	4	5	4	4.66667	4	5	5	4.25	4	4	4	5	4.25	4	5	4	4	1.33333	1	1	2	4	4	3	5	4	4.5	5	5	4	4	3.33333	3	4	3	4.2	4	5	4	4	4
62	2	2	3	1	4	3	3.75	4	4	4	3	4.66667	5	4	5	4.75	5	5	4	5	4.25	4	5	5	3	1.66667	2	2	1	4.5	5	4	5	4	4	4	4	4	4	3.66667	3	4	4	3.6	4	4	3	3	4
63	2	3	2	1	4	2	4.75	5	5	5	4	4.33333	4	4	5	4	3	4	4	5	4.5	5	5	4	4	2	3	2	1	4	5	3	4	4	4.25	4	4	4	5	3.33333	4	3	3	4.8	4	5	5	5	5
64	1	2	3	1	3	4	2.5	3	3	2	2	2	1	2	3	1.25	1	2	1	1	1.75	1	2	2	2	4	5	3	4	1.5	2	1	1	2	1.5	1	1	2	2	1.66667	1	2	2	2.4	2	2	2	3	3
65	2	1	3	1	1	3	3.75	5	3	3	4	5	5	5	5	4	4	3	4	5	4.75	5	5	5	4	1.66667	2	1	2	4.25	4	4	4	5	4.5	5	4	4	5	4	5	3	4	4.4	5	4	4	5	4
66	1	2	3	1	3	3	4.25	4	5	4	4	4.66667	5	5	4	4.25	4	5	4	4	4	5	3	4	4	1.33333	1	2	1	4.5	5	4	5	4	3.75	4	4	3	4	4.33333	4	4	5	4.4	3	5	5	4	5
67	1	2	3	1	3	4	4	4	5	3	4	4.33333	5	5	3	4	5	5	3	3	4.5	4	5	4	5	1.33333	1	2	1	3.5	3	4	3	4	4	5	3	4	4	4	4	4	4	4.2	4	4	5	4	4
68	2	2	3	1	4	2	1.75	2	3	1	1	1.66667	1	2	2	2	3	2	2	1	2.25	3	2	2	2	4	3	5	4	2	2	3	1	2	2.25	3	3	2	1	1.33333	1	2	1	2.6	3	2	3	2	3
69	2	1	4	1	1	2	4.25	5	4	3	5	5	5	5	5	4.5	4	5	4	5	4	4	4	4	4	2.33333	3	2	2	4.5	5	4	4	5	4.5	4	5	5	4	4	4	5	3	4	3	5	3	4	5
70	1	2	4	1	4	3	4.5	4	5	5	4	3	3	3	3	4	4	4	4	4	4	4	5	4	3	2	2	2	2	4.75	5	4	5	5	4.25	4	4	5	4	4.66667	5	5	4	4.2	5	4	4	5	3
71	2	4	2	1	4	2	4.25	4	4	5	4	4	5	4	3	4.75	5	5	4	5	4	4	4	4	4	2	3	2	1	4.25	5	3	5	4	4.5	5	5	4	4	5	5	5	5	4.6	4	5	5	5	4
72	2	1	3	1	1	3	4.25	4	4	4	5	3.66667	3	4	4	4.5	4	4	5	5	4	4	3	5	4	1.33333	2	1	1	4	4	3	5	4	4	4	4	4	4	4	4	4	4	4	3	4	4	5	4
73	1	3	3	1	4	2	4	4	5	4	3	4.66667	5	4	5	4.75	4	5	5	5	4	5	5	3	3	1.33333	1	1	2	3.5	3	4	4	3	4.5	5	5	3	5	4	5	4	3	4	5	4	3	5	3
74	2	3	3	1	3	4	2.5	2	3	3	2	2	2	2	2	1.5	2	2	1	1	2.5	3	2	3	2	4.33333	4	5	4	1.25	2	1	1	1	2.25	3	1	3	2	1.66667	2	2	1	1.6	3	2	1	1	1
75	1	3	2	1	2	3	4.75	5	5	5	4	4	4	4	4	4.25	4	4	4	5	4.25	3	5	4	5	2.33333	2	2	3	4	5	4	4	3	4.25	5	4	4	4	4	4	4	4	4.8	5	5	5	4	5
76	1	1	3	1	1	3	4.5	5	4	5	4	5	5	5	5	4.75	5	5	4	5	4.25	5	4	5	3	2	3	2	1	3.75	4	4	3	4	4	3	5	5	3	4.66667	5	4	5	4.2	4	5	4	4	4
77	1	1	2	1	3	3	4	4	4	3	5	4.66667	5	5	4	4.75	4	5	5	5	4	5	3	4	4	2.66667	3	2	3	4	5	4	4	3	4	4	4	4	4	4	3	5	4	4	4	5	5	3	3
78	2	3	3	1	4	3	4.5	5	4	5	4	4.33333	4	4	5	4.25	4	4	4	5	4.25	3	5	4	5	2.66667	3	2	3	4.25	3	4	5	5	3.25	3	4	3	3	4.33333	4	5	4	4	4	4	5	3	4
79	2	4	3	2	7	2	1.5	2	1	2	1	1.66667	2	2	1	1.75	2	2	2	1	1.5	1	2	1	2	3.66667	3	4	4	1.75	2	2	2	1	1.75	3	1	1	2	2	1	3	2	1.6	1	1	1	3	2
80	1	2	3	1	7	3	4.25	4	4	5	4	3.33333	3	4	3	4.25	4	5	4	4	4.5	5	5	4	4	2	1	3	2	4.25	5	5	3	4	4.75	5	5	5	4	4	3	4	5	4.6	5	5	5	4	4
81	2	3	3	1	5	3	2	2	2	3	1	1.66667	1	2	2	2.5	3	2	2	3	2	2	3	1	2	3.33333	4	3	3	1	1	1	1	1	2	2	1	3	2	1.33333	1	1	2	1.8	1	2	2	2	2
82	1	3	3	1	4	4	2.5	2	2	3	3	1	1	1	1	1.5	2	1	2	1	1.5	2	2	1	1	3.66667	4	3	4	1.5	2	1	2	1	1.5	1	1	2	2	2	2	2	2	2	2	1	3	1	3
83	1	3	4	1	6	3	4.25	4	4	5	4	3.66667	3	4	4	4	4	3	4	5	4	4	4	5	3	1.66667	3	1	1	4.75	5	5	5	4	4.5	5	5	5	3	4.66667	4	5	5	4.8	4	5	5	5	5
84	2	1	4	1	4	2	3.5	4	3	4	3	4.66667	5	4	5	4.5	4	5	4	5	4.5	4	4	5	5	1.33333	1	2	1	4.5	5	4	5	4	4.25	5	3	4	5	4.33333	4	5	4	3.6	3	3	4	4	4
85	2	3	3	1	2	2	4.25	4	5	4	4	4.33333	4	4	5	4.5	5	4	4	5	4.5	5	5	4	4	2.33333	3	2	2	4	3	4	4	5	4.5	5	4	5	4	4.66667	5	5	4	3.8	4	3	5	3	4
86	1	1	3	1	4	4	4.5	4	5	4	5	4.33333	4	5	4	4	4	5	4	3	4	4	4	4	4	2.66667	3	2	3	4.5	5	5	5	3	4	3	5	5	3	4.33333	4	5	4	4	3	5	4	5	3
87	2	1	4	2	1	2	4	4	4	4	4	3.66667	4	4	3	4.25	5	4	4	4	4.25	3	5	5	4	1	1	1	1	4.5	5	5	5	3	4.75	5	4	5	5	4.33333	4	5	4	4.8	4	5	5	5	5
88	1	3	3	1	6	2	4.25	4	3	5	5	4.33333	4	4	5	4.5	5	5	4	4	4	4	5	3	4	2.33333	3	2	2	4	4	4	4	4	5	5	5	5	5	4.33333	4	5	4	4.2	3	5	5	4	4
89	2	1	3	1	1	4	4.25	4	4	5	4	4.33333	4	4	5	4	3	4	4	5	4.5	5	5	4	4	1.66667	1	3	1	4	4	5	3	4	5	5	5	5	5	4.33333	5	3	5	4.2	3	4	4	5	5
90	1	1	3	1	1	3	4.25	5	4	4	4	3.66667	4	4	3	3.5	4	3	4	3	4.5	4	4	5	5	2	2	2	2	4.25	5	4	4	4	4	4	4	4	4	4.33333	4	5	4	4.2	3	4	4	5	5
91	1	2	3	1	4	4	4.25	5	4	4	4	4.66667	4	5	5	4.25	4	4	4	5	4.25	4	4	4	5	1.66667	1	2	2	4.25	5	4	4	4	4.25	4	4	5	4	4	4	4	4	3.8	3	4	5	3	4
92	1	1	4	1	1	3	4	4	3	5	4	4.33333	4	4	5	4.25	4	5	4	4	4.25	3	5	4	5	1.66667	3	1	1	4.25	4	4	5	4	5	5	5	5	5	4.66667	4	5	5	3.6	4	3	4	3	4
93	2	2	3	1	4	3	4	4	4	4	4	3.66667	4	3	4	3.75	4	3	4	4	4.75	4	5	5	5	1.33333	1	2	1	4.75	5	5	5	4	5	5	5	5	5	4	3	5	4	4.6	5	5	3	5	5
94	2	1	3	2	1	3	4	3	5	4	4	4	5	3	4	4.5	4	5	4	5	4.25	4	4	4	5	1.66667	2	1	2	5	5	5	5	5	4	5	3	3	5	4.66667	4	5	5	4.4	5	3	4	5	5
95	2	2	2	1	3	4	5	5	5	5	5	4.33333	4	4	5	4.25	4	4	5	4	4	3	4	4	5	1.66667	2	2	1	4.75	5	4	5	5	4	3	5	3	5	4	4	4	4	4.4	5	4	4	5	4
96	2	4	3	1	3	5	3.5	5	3	3	3	4.66667	5	5	4	4	4	3	4	5	4	4	5	4	3	1.66667	1	1	3	4.25	5	5	4	3	4.25	4	5	3	5	4.66667	4	5	5	4	4	4	4	4	4
97	1	1	3	1	1	2	3.75	3	3	5	4	4.66667	5	4	5	3.75	4	3	3	5	4.25	5	4	5	3	1.33333	1	1	2	4	5	3	4	4	4.25	5	5	3	4	4.66667	5	5	4	4.2	5	4	5	3	4
98	2	2	3	2	3	3	4	4	4	4	4	4.66667	5	5	4	4	4	5	4	3	4	4	3	4	5	1.66667	1	3	1	5	5	5	5	5	4.5	4	4	5	5	3.66667	3	5	3	4	5	5	3	4	3
99	1	2	3	1	4	4	4.5	5	4	5	4	4.66667	5	4	5	4.5	5	5	4	4	4	4	4	5	3	1.33333	1	2	1	3.75	4	3	4	4	4.25	5	4	4	4	4.66667	5	5	4	4.2	4	4	4	5	4
100	2	1	3	1	1	2	4.5	3	5	5	5	4.33333	4	4	5	4.5	4	5	4	5	5	5	5	5	5	2	2	2	2	4.5	5	4	5	4	4.25	5	4	3	5	4.66667	4	5	5	4.2	4	5	3	5	4
101	2	3	3	1	4	2	4.5	4	4	5	5	4.66667	5	4	5	3.75	3	3	4	5	4	5	3	4	4	1.66667	2	1	2	4.25	5	5	3	4	4.5	4	4	5	5	4.66667	4	5	5	4.4	4	5	5	5	3
102	1	4	3	2	3	4	1.75	2	3	1	1	1.33333	1	1	2	1.75	1	2	3	1	1.75	2	2	1	2	4	5	4	3	1.5	1	2	1	2	1.75	2	2	2	1	1.33333	1	2	1	2.2	2	1	3	2	3
103	1	3	2	1	4	2	4.5	5	4	4	5	3.66667	3	4	4	4.5	4	5	4	5	4.25	4	4	4	5	2.33333	2	3	2	4.25	4	4	4	5	4.25	5	4	3	5	4.66667	5	4	5	4.8	4	5	5	5	5
104	2	2	3	1	4	1	1.75	2	2	2	1	2	2	2	2	2.25	3	2	1	3	1.5	1	2	2	1	4.33333	4	5	4	1.5	2	2	1	1	1.5	2	1	2	1	2.33333	3	2	2	1.8	2	2	1	2	2
105	2	1	3	1	1	3	4.25	4	4	5	4	4.66667	5	4	5	4.25	4	5	3	5	4	4	5	4	3	1.66667	1	2	2	4	5	3	4	4	4.5	5	4	5	4	4	3	5	4	4.4	5	3	4	5	5
106	2	3	4	1	2	2	4.5	4	5	4	5	4.33333	5	3	5	4.75	5	5	4	5	4.5	5	5	5	3	1.66667	1	3	1	4.75	5	4	5	5	4.25	5	5	4	3	4.66667	5	5	4	4.4	5	5	4	4	4
107	2	2	2	1	4	5	4.25	4	5	5	3	4	5	4	3	4.75	5	5	5	4	3.5	4	3	4	3	2	2	2	2	4.25	5	3	5	4	4.25	5	5	4	3	4.33333	4	5	4	4.4	4	5	5	5	3
108	1	2	3	1	4	2	1.5	2	1	1	2	1.33333	1	1	2	1.75	2	2	1	2	2	2	1	2	3	4.66667	4	5	5	1.25	2	1	1	1	1.5	2	1	2	1	2.33333	2	3	2	1.4	2	1	1	1	2
109	1	1	2	1	1	3	4	4	5	4	3	4	4	4	4	3.5	3	4	3	4	3.5	3	5	3	3	1.33333	1	2	1	4	5	4	4	3	4	4	4	5	3	4.66667	4	5	5	4.2	4	3	4	5	5
110	2	3	2	1	3	2	4.25	5	5	3	4	4.66667	5	4	5	4	4	3	4	5	4	4	4	4	4	2.33333	2	2	3	4.25	5	5	3	4	4.75	5	5	5	4	4.66667	4	5	5	4.4	5	3	5	5	4
111	1	2	3	1	3	4	2	2	2	3	1	1	1	1	1	2.25	3	2	2	2	2.25	3	3	2	1	3.66667	4	4	3	1.5	1	2	2	1	1.75	1	3	2	1	1.33333	1	1	2	2	1	2	3	2	2
112	2	1	3	2	1	4	4.25	4	5	3	5	3.66667	3	3	5	4.25	4	5	5	3	4.25	3	5	4	5	2.66667	2	3	3	4.25	5	4	4	4	4.75	5	5	5	4	4.33333	4	5	4	4.2	4	5	4	4	4
113	1	3	3	1	2	3	4.5	5	4	5	4	3.66667	4	3	4	4.5	4	5	4	5	4.25	4	5	4	4	2	2	3	1	4	4	4	5	3	4.5	5	5	4	4	4.66667	5	5	4	4	4	5	4	4	3
114	1	3	3	1	3	3	2.5	2	3	3	2	1.66667	2	2	1	1	1	1	1	1	1.5	1	2	1	2	4	4	4	4	1.75	1	2	2	2	1.5	2	1	1	2	2.33333	3	2	2	2.4	2	2	3	3	2
115	2	2	3	2	7	4	4.25	5	4	4	4	4.33333	5	4	4	3.75	3	5	4	3	4.5	4	4	5	5	2.33333	3	2	2	4	4	4	4	4	4.5	5	5	4	4	4.33333	5	5	3	4.2	5	5	3	3	5
116	1	1	3	1	1	3	4.25	4	5	4	4	4	3	5	4	4.25	3	4	5	5	4.75	5	4	5	5	2	2	2	2	4.5	5	4	5	4	4.5	5	4	5	4	4	4	4	4	4.4	3	5	4	5	5
117	2	1	3	1	2	4	4.5	4	5	4	5	4	3	5	4	4.5	5	4	5	4	4	4	4	4	4	2	2	2	2	4.5	5	4	4	5	3.5	3	3	4	4	4.33333	4	4	5	4.2	4	4	4	5	4
118	2	2	3	1	4	3	2.5	3	2	2	3	2	1	3	2	1.75	1	2	3	1	1.5	3	1	1	1	4.66667	4	5	5	1.25	1	1	2	1	1.75	2	1	2	2	1.66667	3	1	1	2.2	2	3	2	2	2
119	1	1	3	1	4	3	4.5	5	4	4	5	5	5	5	5	4.5	5	5	5	3	4.75	4	5	5	5	1.33333	1	2	1	5	5	5	5	5	4.5	5	3	5	5	4	3	5	4	4	4	5	4	4	3
120	1	1	3	2	4	2	4.5	4	5	5	4	4.33333	4	5	4	4.25	4	5	3	5	4.75	4	5	5	5	1.66667	2	1	2	4.5	4	4	5	5	4	5	4	3	4	4.33333	4	5	4	4.2	4	5	4	3	5
121	2	1	3	1	1	3	4.25	3	4	5	5	4.66667	5	4	5	4.75	5	5	4	5	4.5	4	5	4	5	2.33333	2	2	3	3.75	5	3	4	3	3.5	3	4	3	4	4	4	3	5	4	4	3	3	5	5
122	2	4	3	1	4	4	4	3	5	4	4	4.33333	5	4	4	4.25	4	4	4	5	4.25	4	5	4	4	1.66667	1	3	1	3.5	3	4	3	4	4.75	4	5	5	5	4.66667	5	4	5	4.6	4	4	5	5	5
123	2	2	4	2	2	2	4.75	5	5	5	4	4	4	4	4	4.25	5	3	4	5	4	4	3	5	4	1.33333	2	1	1	4.25	4	5	5	3	4	3	5	3	5	4	4	5	3	4	3	4	5	4	4
124	2	1	3	1	1	3	4	3	4	5	4	4.66667	5	4	5	4.75	4	5	5	5	4.25	4	4	5	4	2	2	2	2	4	4	3	4	5	4.5	5	5	5	3	5	5	5	5	3.8	4	5	4	3	3
125	2	2	3	1	4	4	4.5	5	4	5	4	3.66667	5	3	3	4	4	5	4	3	3.75	3	4	4	4	1.66667	2	2	1	4.5	5	5	4	4	4.25	5	4	4	4	4	3	5	4	4.2	4	4	4	5	4
126	2	2	3	1	4	3	4.25	5	4	4	4	4	3	5	4	3.75	5	4	3	3	4.25	4	4	4	5	2	2	2	2	3.75	4	3	3	5	4.25	4	4	5	4	3.66667	3	4	4	4.4	4	5	5	4	4
127	2	4	3	1	3	2	4.75	5	5	5	4	4.66667	5	5	4	3.75	4	4	4	3	4.25	4	4	4	5	1.66667	1	1	3	4.75	5	5	5	4	3.75	3	3	5	4	4.33333	5	3	5	4	4	4	4	4	4
128	1	1	2	1	1	4	4	4	3	5	4	4.33333	4	4	5	4.75	4	5	5	5	4.25	5	3	4	5	1.33333	2	1	1	4	5	3	5	3	4.75	5	5	5	4	4.66667	4	5	5	4.8	5	4	5	5	5
129	1	2	3	1	3	4	1.5	1	1	1	3	1.66667	3	1	1	1.5	1	2	2	1	1.75	3	2	1	1	4	4	4	4	2	2	1	3	2	1.5	2	1	1	2	2	1	2	3	2.4	2	2	2	3	3
130	2	2	2	1	4	3	4.75	5	4	5	5	4.33333	5	3	5	4.5	4	4	5	5	4	4	4	4	4	2	2	2	2	5	5	5	5	5	4.5	4	5	5	4	3.66667	3	4	4	4.8	5	4	5	5	5
131	2	3	4	1	4	4	4.75	5	5	5	4	4.66667	4	5	5	4.25	5	5	4	3	4.75	4	5	5	5	2	1	3	2	5	5	5	5	5	4	5	4	3	4	4.33333	4	5	4	4.4	4	5	5	3	5
132	1	4	2	1	4	3	1.75	1	3	2	1	1.33333	2	1	1	1.25	1	1	1	2	2	3	2	1	2	4.66667	4	5	5	2	3	1	1	3	2	1	2	3	2	1.66667	1	2	2	2	2	2	2	2	2
133	2	1	4	1	1	2	4.25	5	4	5	3	4.66667	4	5	5	4.25	4	5	3	5	4.25	5	5	4	3	1.33333	1	1	2	4.25	4	3	5	5	4	3	4	5	4	4.66667	4	5	5	3.8	4	3	4	4	4
134	1	3	3	1	3	3	4	4	3	5	4	4.66667	4	5	5	4.25	3	4	5	5	4	5	3	4	4	1.33333	1	2	1	4.5	3	5	5	5	4	4	4	4	4	4.66667	4	5	5	3.8	4	4	3	3	5
135	1	2	2	1	3	3	2	3	2	1	2	1.33333	1	1	2	2.25	3	3	2	1	2.25	2	3	3	1	4.33333	4	5	4	1.75	1	1	2	3	1.75	2	1	2	2	2.33333	3	2	2	2	1	3	2	2	2
136	1	1	3	1	7	3	4.5	4	5	5	4	4.33333	5	4	4	4.5	4	5	4	5	4.25	5	5	3	4	1.33333	2	1	1	3.75	3	4	5	3	3.75	4	4	4	3	4.33333	4	5	4	4.6	4	4	5	5	5
137	2	2	3	1	4	2	2.25	2	2	2	3	2	2	2	2	1	1	1	1	1	2	2	2	2	2	3.66667	4	3	4	1.25	1	1	1	2	1.5	2	1	2	1	2	2	2	2	1.8	2	2	2	1	2
138	1	1	2	1	3	3	4	5	3	4	4	4.33333	5	5	3	4.5	4	5	4	5	4.5	4	5	4	5	2.33333	3	2	2	4	3	5	3	5	4.25	4	4	5	4	5	5	5	5	4.4	3	5	5	4	5
139	1	1	4	2	1	2	4.75	5	4	5	5	4.33333	5	3	5	4.5	4	4	5	5	4.5	4	5	5	4	1.33333	2	1	1	4	4	4	4	4	4.75	5	5	5	4	4	4	4	4	3.6	4	4	4	3	3
140	2	3	3	1	4	3	5	5	5	5	5	4.66667	5	4	5	4	4	4	4	4	3.75	3	3	4	5	2.66667	2	3	3	4.75	5	5	4	5	4.25	4	5	3	5	4	5	3	4	4.6	4	5	4	5	5
141	2	2	2	1	4	4	4.75	5	4	5	5	4	4	4	4	4.25	3	4	5	5	4.5	4	5	4	5	2	2	2	2	4.25	5	4	5	3	4.25	4	5	5	3	4.33333	5	5	3	3.8	3	5	3	4	4
142	2	3	3	1	5	3	2.75	3	3	2	3	2.33333	2	3	2	2	2	2	2	2	1.5	2	2	1	1	4.33333	4	4	5	2	3	2	2	1	1	1	1	1	1	1.66667	2	1	2	2	2	1	2	3	2
143	2	1	3	1	1	3	4	5	4	4	3	4	4	3	5	4	5	3	4	4	4.75	5	5	4	5	1.33333	1	1	2	4.5	5	4	5	4	4.25	5	4	3	5	3.66667	4	3	4	4.4	5	4	4	5	4
144	1	2	3	1	4	3	4	5	3	5	3	4	5	4	3	4	4	4	4	4	4	5	4	3	4	2.33333	2	3	2	3.75	3	4	5	3	4	5	4	3	4	4	4	5	3	4.4	4	5	5	5	3
145	2	4	3	1	3	4	4.5	5	3	5	5	4.66667	5	4	5	4.5	4	5	4	5	4	4	5	4	3	2.33333	2	3	2	4.5	4	4	5	5	4.75	5	5	5	4	4.66667	5	5	4	4.8	5	5	4	5	5
146	1	2	3	1	4	4	4	4	4	4	4	4	5	4	3	4.25	3	5	4	5	3.5	3	3	4	4	2.33333	3	2	2	4	4	4	4	4	4	3	5	4	4	4.66667	5	4	5	4.4	4	5	3	5	5
147	2	3	3	1	2	3	1.75	2	1	1	3	1.33333	1	1	2	2.25	3	3	2	1	1.75	2	2	1	2	4	3	5	4	2	1	2	3	2	1.25	1	1	1	2	2	2	2	2	1.6	2	2	1	2	1
148	1	1	4	1	1	3	4.25	5	4	4	4	4.66667	5	4	5	4.5	4	5	4	5	3.75	3	4	4	4	1.66667	2	2	1	4.5	4	4	5	5	4.5	5	4	5	4	4.66667	4	5	5	4.8	5	5	4	5	5
149	2	1	2	2	2	2	4.25	4	4	5	4	3.66667	5	3	3	4.5	5	4	4	5	4.5	4	4	5	5	1.33333	1	1	2	4.75	5	5	5	4	4.5	5	4	4	5	4.66667	4	5	5	4.4	4	5	4	5	4
150	2	2	3	2	4	5	4.75	5	5	5	4	4	4	4	4	4.75	5	5	5	4	4	4	5	4	3	1.66667	2	1	2	4	3	4	5	4	4.5	5	3	5	5	4.66667	5	4	5	4.4	4	5	5	3	5
151	2	4	3	1	4	2	1.5	1	1	2	2	1.33333	1	1	2	1.25	2	1	1	1	2.25	3	2	2	2	4	4	4	4	1.75	1	2	2	2	1.5	2	1	2	1	2.66667	2	3	3	2.2	3	2	1	2	3
152	2	4	3	2	3	2	4.5	5	4	5	4	4.66667	5	4	5	4.5	4	5	4	5	4.25	4	5	4	4	1.33333	1	2	1	4	5	3	4	4	4	4	4	5	3	4.33333	4	5	4	4.8	4	5	5	5	5
153	1	1	4	2	1	3	4.25	5	4	5	3	4.33333	3	5	5	4	4	4	5	3	4	4	5	3	4	2	2	2	2	4	4	4	3	5	4	4	4	4	4	4	5	4	3	4.4	4	5	5	4	4
154	1	3	2	2	4	2	4.25	5	3	5	4	4.66667	5	4	5	4	4	4	4	4	3.75	4	5	3	3	2.33333	2	2	3	4.5	5	4	5	4	4.5	5	4	5	4	4.33333	4	5	4	4.4	5	5	4	5	3
155	2	3	2	1	3	3	1.5	2	1	1	2	1.66667	3	1	1	1.75	3	2	1	1	1.75	2	1	1	3	4.33333	3	5	5	2.25	3	3	2	1	2	1	2	2	3	1.66667	2	2	1	1.8	3	2	1	2	1
156	1	3	2	2	4	3	4.75	5	5	5	4	4.66667	5	5	4	4.5	4	5	4	5	4.75	5	5	4	5	1.33333	1	2	1	3.75	3	5	4	3	4.25	5	5	4	3	5	5	5	5	4.2	4	5	3	5	4
157	1	3	3	1	4	2	4.25	5	5	4	3	4	5	4	3	4.5	5	5	4	4	4.25	3	5	4	5	1.66667	2	1	2	4.25	5	4	5	3	3.75	4	3	5	3	4	4	3	5	4	5	4	3	3	5
158	2	3	3	1	4	4	2	2	2	2	2	2	3	1	2	1.75	3	1	2	1	1.5	1	1	2	2	4.66667	4	5	5	1.25	1	1	2	1	1.5	2	1	1	2	2.33333	3	2	2	2.2	3	2	2	2	2
159	1	2	3	1	4	3	3.75	4	4	3	4	4	4	3	5	4.25	4	4	4	5	4.25	3	4	5	5	1.66667	1	2	2	4.25	4	5	4	4	4.75	5	5	4	5	4.66667	5	5	4	4.2	4	4	5	3	5
160	1	3	3	1	3	3	2	2	2	2	2	1.66667	1	2	2	2	3	2	2	1	2	3	2	2	1	4.66667	5	4	5	2	2	1	2	3	2.75	2	3	3	3	2	2	2	2	2	2	2	3	1	2
161	1	4	2	1	4	3	4	5	4	4	3	4.33333	5	4	4	3.75	4	3	3	5	3.75	4	3	4	4	2	3	2	1	4.25	4	4	5	4	4.25	3	5	5	4	5	5	5	5	4.4	4	5	3	5	5
162	2	3	3	1	4	3	1.75	3	1	2	1	1.66667	1	2	2	2.25	2	3	1	3	1.75	2	1	2	2	3.66667	4	3	4	2	2	3	2	1	1.75	1	2	2	2	2.33333	3	2	2	2.4	2	3	2	3	2
163	2	2	2	1	3	3	4.5	5	4	4	5	4.66667	5	4	5	5	5	5	5	5	4.25	4	4	5	4	1.33333	2	1	1	4	4	5	4	3	4.5	3	5	5	5	3.66667	4	3	4	4.8	5	5	4	5	5
164	1	4	3	1	2	3	4.5	5	5	4	4	4.66667	5	4	5	4	4	4	5	3	4	4	5	4	3	2	3	2	1	4.5	5	4	5	4	4.5	5	4	5	4	4.33333	4	4	5	4.6	5	5	4	4	5
165	2	2	3	1	4	3	2	2	2	2	2	1.66667	1	2	2	1.75	3	1	1	2	2.25	1	3	3	2	4.66667	5	4	5	2.25	3	2	3	1	2	2	2	2	2	2	2	2	2	2.2	2	2	2	2	3
166	1	2	3	2	4	2	5	5	5	5	5	4	4	4	4	4.25	4	4	4	5	4.75	5	5	4	5	2	3	2	1	4	5	4	3	4	4.75	5	5	5	4	4	5	4	3	4	3	4	4	5	4
167	1	3	2	1	4	3	4.25	5	5	4	3	4.33333	5	3	5	4.5	5	4	4	5	4.5	4	5	4	5	2.66667	3	2	3	4.25	5	4	4	4	4.25	4	4	5	4	4.33333	4	5	4	4	3	4	4	4	5
168	2	2	4	1	3	2	3.75	4	4	3	4	4.33333	3	5	5	4.25	5	5	3	4	4	3	4	4	5	1.33333	2	1	1	4	3	4	5	4	4	4	5	3	4	4	5	3	4	4.8	5	5	4	5	5
169	1	1	3	2	1	4	3.75	5	3	3	4	4.66667	5	4	5	4.5	5	4	4	5	3.5	3	4	3	4	1.33333	1	2	1	4.25	4	4	5	4	4.5	4	4	5	5	4.33333	4	4	5	4.2	4	5	4	5	3
170	1	4	3	1	4	3	4.25	4	4	4	5	4.66667	5	4	5	4.25	5	4	3	5	4.5	4	5	4	5	2.33333	2	3	2	4.5	5	4	5	4	3.75	4	3	3	5	4.33333	4	5	4	4.4	5	3	5	4	5
171	1	4	2	1	7	1	2.25	2	3	2	2	2	3	1	2	1.5	1	2	2	1	2.25	3	2	1	3	4.33333	5	4	4	1.25	2	1	1	1	1	1	1	1	1	1.66667	1	2	2	1.8	2	1	2	2	2
172	1	2	2	1	6	2	3.75	4	4	4	3	4	3	4	5	4.25	4	4	5	4	4	3	5	4	4	1.66667	2	1	2	4.25	5	4	3	5	4.5	5	4	5	4	4.33333	4	5	4	4.4	4	5	5	4	4
173	2	1	4	1	1	2	4.5	5	3	5	5	4.66667	5	4	5	4.25	5	4	4	4	4	4	5	4	3	1	1	1	1	4.25	4	4	5	4	4.25	5	4	3	5	3.66667	4	4	3	4.4	5	5	4	3	5
174	2	2	3	1	2	3	4.5	5	5	4	4	4	4	4	4	3.75	4	3	4	4	4.5	5	5	3	5	2	2	3	1	4	4	4	4	4	4	5	4	3	4	4.66667	5	5	4	4.4	4	5	4	4	5
175	1	5	1	1	5	1	1.75	2	1	1	3	1.66667	2	1	2	1.5	2	2	1	1	2	2	2	1	3	4	4	3	5	1.75	2	2	1	2	1.75	2	1	2	2	1.33333	1	2	1	1.8	3	1	2	2	1
176	2	3	4	1	3	3	4.25	5	4	3	5	4	4	4	4	4	4	4	3	5	4.5	5	4	4	5	2	2	2	2	4.25	4	4	5	4	3.75	3	3	4	5	3.66667	4	3	4	4.4	5	4	3	5	5
177	1	2	3	1	4	2	4.25	4	5	4	4	4	5	3	4	3.5	3	5	3	3	4	4	5	4	3	2	2	2	2	4.25	5	3	5	4	4.5	5	4	5	4	4.66667	4	5	5	4.2	4	5	4	5	3
178	1	1	3	1	1	4	4.25	4	4	5	4	4.66667	5	4	5	3.75	3	4	4	4	4.75	5	4	5	5	1.66667	2	1	2	4.25	4	4	5	4	3.5	3	4	3	4	4	4	4	4	4.2	4	5	4	5	3
179	1	5	1	1	7	1	1.75	2	1	2	2	1.33333	1	1	2	1.75	1	2	3	1	1.5	1	1	2	2	4.33333	4	5	4	2	2	1	3	2	1.75	2	2	2	1	1.33333	1	2	1	2.4	3	3	2	3	1
180	1	3	4	1	4	3	4.5	5	4	5	4	4.33333	5	4	4	4.25	4	4	5	4	4.25	3	5	5	4	2.33333	1	3	3	4.5	5	4	5	4	3.75	3	5	3	4	4.66667	4	5	5	3.8	3	4	3	5	4
181	1	1	2	1	1	3	4.25	3	5	5	4	4.33333	4	4	5	3.75	4	3	4	4	4.5	4	5	5	4	1.33333	2	1	1	4	4	4	4	4	3.75	3	4	5	3	4	5	3	4	4.4	5	4	4	5	4
182	2	3	4	1	6	2	4	4	5	3	4	4.33333	5	4	4	4.75	4	5	5	5	4.75	5	5	4	5	1.33333	1	2	1	4.75	5	4	5	5	5	5	5	5	5	4.33333	5	5	3	4.2	4	3	5	5	4
183	1	5	1	2	7	2	2	2	2	2	2	2	3	1	2	2	2	1	3	2	2.25	2	2	3	2	4	3	5	4	1.75	2	2	1	2	2.25	2	3	2	2	1.33333	1	2	1	1.8	2	2	1	2	2
184	1	2	3	1	3	2	4.25	4	4	5	4	4.66667	5	4	5	4.5	4	5	4	5	4.25	3	5	4	5	1.33333	2	1	1	4.5	4	5	4	5	4	5	4	4	3	3.66667	3	5	3	4.4	4	4	4	5	5
185	2	2	3	1	2	3	4.5	5	3	5	5	5	5	5	5	4.5	5	3	5	5	3.75	3	4	3	5	1.66667	1	1	3	4.75	5	4	5	5	4	3	5	4	4	4	5	4	3	4.2	4	4	3	5	5
186	2	1	3	1	1	2	3.75	4	4	4	3	4.66667	4	5	5	4.5	4	4	5	5	4	4	4	3	5	1.66667	1	2	2	4.25	5	3	5	4	4.75	5	5	5	4	4.66667	5	5	4	4	3	5	3	5	4
187	2	2	3	1	6	3	5	5	5	5	5	4.33333	5	3	5	4.5	5	4	4	5	4	4	3	5	4	1.33333	1	2	1	4	4	5	4	3	3.75	4	4	4	3	4.66667	5	5	4	3.8	3	4	4	5	3
188	1	4	1	1	5	1	1.75	1	2	2	2	1.66667	3	1	1	1.5	1	2	2	1	1.75	3	2	1	1	4.33333	4	5	4	2	1	3	2	2	1.25	1	1	2	1	1.33333	1	1	2	2.4	2	1	3	3	3
189	2	2	2	1	4	3	3.75	3	5	4	3	4	5	4	3	4	4	3	5	4	4	4	5	4	3	1.66667	1	2	2	4	5	4	4	3	4.5	5	5	5	3	4.33333	5	4	4	3.6	3	5	3	3	4
190	1	1	3	1	1	2	4.25	4	4	5	4	4	4	3	5	4.25	5	4	3	5	4.5	5	5	4	4	1.66667	2	2	1	4	5	4	3	4	4	4	4	4	4	4.66667	5	5	4	4.2	4	4	3	5	5
191	2	5	2	1	7	1	2.25	2	2	2	3	1.33333	1	2	1	1.25	1	1	2	1	1.5	2	1	1	2	4	4	4	4	1.5	2	1	2	1	1.75	1	2	2	2	2	1	3	2	1.8	2	1	1	2	3
192	1	2	4	1	6	3	4.25	4	4	4	5	4.33333	4	4	5	4.5	3	5	5	5	4	4	3	4	5	1.33333	1	1	2	4.75	5	5	4	5	4.25	4	5	4	4	4.33333	4	4	5	3.8	4	4	3	5	3
193	2	2	3	1	3	2	4.5	5	5	5	3	4.33333	5	4	4	4.25	4	5	3	5	3.5	3	3	3	5	1.66667	2	2	1	4.25	4	3	5	5	4.25	4	4	4	5	4	4	4	4	4.2	4	4	5	4	4
194	1	4	2	1	7	1	1.75	2	1	2	2	1.33333	1	2	1	2.5	2	3	3	2	1.5	2	1	2	1	4	3	5	4	1.75	3	1	2	1	2.25	2	3	2	2	2.33333	1	3	3	2	2	2	1	2	3
195	2	4	4	1	6	2	4	4	4	5	3	4	5	4	3	4.5	4	5	4	5	3	3	3	3	3	1.66667	2	2	1	4.5	5	4	5	4	4	3	5	4	4	4	3	5	4	4.6	4	5	4	5	5
196	1	1	4	2	1	3	4.75	5	4	5	5	3.66667	5	3	3	3.75	4	5	3	3	3.5	4	3	3	4	2	2	3	1	4	4	4	4	4	4.25	5	4	5	3	3.66667	3	4	4	4.6	4	5	4	5	5
197	2	5	1	2	7	2	1.75	1	2	2	2	1.66667	1	2	2	1.75	2	2	2	1	2.25	2	1	3	3	4.66667	4	5	5	1.75	2	2	2	1	1.5	2	1	2	1	1.66667	1	1	3	2.6	3	3	2	2	3
198	2	3	2	1	4	3	4	3	5	4	4	4.33333	5	4	4	4.5	5	4	4	5	4	4	4	4	4	1.66667	2	1	2	4	5	3	4	4	4.25	4	4	5	4	4.66667	5	5	4	4	5	4	3	4	4
199	2	3	2	1	3	5	4.5	5	5	4	4	4	4	3	5	4.75	5	5	4	5	4.25	4	4	4	5	2	2	3	1	4.5	5	4	5	4	4.75	5	5	5	4	4	4	4	4	4.6	5	5	4	5	4
200	1	1	3	1	1	3	3.5	3	3	4	4	4.66667	5	4	5	4.5	4	5	4	5	4	4	4	4	4	1.66667	2	2	1	4.75	5	5	5	4	4.25	5	4	3	5	4.33333	4	5	4	3.8	3	4	3	4	5
201	2	4	2	1	5	1	2	2	2	2	2	1.66667	2	2	1	1.75	3	2	1	1	2	2	2	2	2	4.33333	4	5	4	1.5	2	1	2	1	2.5	2	3	3	2	2	2	2	2	1.8	2	1	2	1	3
202	1	1	2	1	1	4	4.25	4	5	4	4	3.66667	4	3	4	4.5	4	5	4	5	3.75	5	4	3	3	2.33333	3	2	2	4	3	4	5	4	4	4	3	5	4	3	3	3	3	4.6	4	5	4	5	5
203	2	4	4	1	4	2	4.5	5	4	5	4	4	5	3	4	4.25	3	4	5	5	4.5	5	4	4	5	1	1	1	1	4.5	5	3	5	5	3.75	5	4	3	3	4	4	4	4	4.6	5	5	5	5	3
204	1	2	3	1	3	3	4.75	5	5	5	4	5	5	5	5	4.5	5	5	4	4	4.25	4	5	4	4	2.33333	3	3	1	4.25	4	4	4	5	4.75	5	5	5	4	4	5	3	4	4.6	4	5	5	5	4
205	2	5	1	2	7	1	2.25	3	1	3	2	2	3	1	2	1.5	2	1	2	1	2.25	3	2	2	2	4.66667	5	5	4	2	2	3	2	1	1.75	2	1	2	2	2.33333	2	3	2	1.8	1	2	2	2	2
206	1	1	3	1	1	2	4	5	3	4	4	4	5	4	3	3.5	3	4	4	3	4.25	3	5	5	4	2.33333	2	3	2	4.5	4	5	4	5	4.5	5	4	4	5	4	4	4	4	3.8	4	4	4	4	3
207	1	3	3	1	4	4	4.5	5	4	5	4	4.33333	4	5	4	4.25	4	5	3	5	4.25	5	4	5	3	2.33333	3	2	2	4.5	5	3	5	5	4	4	4	5	3	4.33333	4	5	4	4.2	4	4	3	5	5
208	2	1	4	1	6	4	4	4	4	5	3	4.33333	5	5	3	4.25	4	5	4	4	4.25	4	5	4	4	2.33333	3	2	2	4	4	3	5	4	4	3	4	5	4	4.33333	3	5	5	3.4	4	3	4	3	3
209	2	5	1	1	7	1	1.5	1	2	2	1	1.33333	1	1	2	1.25	1	2	1	1	1.25	1	1	2	1	4.66667	4	5	5	1.75	2	2	1	2	1.5	1	2	2	1	2	1	3	2	1.8	2	2	2	1	2
210	2	1	2	2	1	3	3.5	3	4	3	4	5	5	5	5	4	3	4	4	5	4.25	5	4	4	4	1.66667	1	2	2	4	4	4	3	5	4	4	4	4	4	5	5	5	5	4	4	3	4	4	5
211	2	2	3	1	2	3	4.25	4	4	4	5	3.66667	3	4	4	3.5	4	3	4	3	4.25	5	3	4	5	1.66667	2	1	2	4.5	4	5	5	4	4.25	5	4	4	4	4	4	4	4	4.4	4	5	3	5	5
212	2	3	3	1	4	3	3.75	4	4	4	3	4.66667	5	4	5	4.75	5	5	4	5	4	4	3	4	5	1.33333	2	1	1	4.75	5	5	5	4	4.25	5	4	3	5	4.66667	5	5	4	4.2	5	3	5	4	4
213	2	6	1	1	7	2	1.25	1	1	2	1	2.33333	2	2	3	2.25	3	1	2	3	1.75	2	3	1	1	4.33333	4	5	4	2	1	2	2	3	2.25	3	3	1	2	1.66667	3	1	1	2.2	3	2	2	2	2
214	2	2	3	1	4	5	4.25	5	4	5	3	4.66667	5	4	5	4.25	4	4	4	5	4.75	5	5	4	5	1.66667	2	2	1	3.5	4	4	3	3	4	5	3	3	5	4.66667	5	5	4	4.6	5	5	3	5	5
215	1	3	3	1	4	3	4	4	5	4	3	4.33333	4	5	4	3.75	3	5	4	3	4.25	4	5	4	4	1.66667	2	1	2	4	4	4	4	4	4.25	5	4	4	4	4.66667	4	5	5	4	4	4	4	4	4
216	2	3	2	1	4	5	4.25	4	4	4	5	4.33333	5	3	5	4.75	4	5	5	5	3.75	4	4	3	4	2	2	3	1	3.5	3	3	4	4	4	5	3	4	4	3.33333	3	4	3	4.8	4	5	5	5	5
217	1	4	2	1	5	1	2	2	3	2	1	2	2	2	2	1	1	1	1	1	1.75	2	1	2	2	4.33333	4	5	4	1.5	2	2	1	1	2	2	3	2	1	1.66667	2	1	2	2.2	3	1	2	3	2
218	1	4	3	1	4	2	4.25	5	4	4	4	3.33333	4	3	3	4.25	3	5	4	5	3.75	4	3	3	5	2.33333	3	2	2	4.5	5	4	5	4	4.25	4	4	5	4	4	3	5	4	4.2	5	4	4	5	3
219	1	5	1	2	7	2	1.75	2	2	2	1	1	1	1	1	1.25	2	1	1	1	1.25	1	1	1	2	4.33333	4	5	4	2	2	1	2	3	2	1	1	3	3	1.66667	1	3	1	2.2	2	3	3	2	1
220	2	3	3	1	3	3	4.5	4	4	5	5	3.66667	4	3	4	5	5	5	5	5	4.25	5	4	3	5	2.66667	2	3	3	4	5	3	5	3	3.75	4	4	4	3	4.33333	5	4	4	4.4	4	5	5	5	3
221	1	1	4	2	1	1	4.25	5	4	4	4	3.66667	4	3	4	4.75	5	5	4	5	4	4	4	4	4	1.33333	1	2	1	4.25	5	4	4	4	5	5	5	5	5	4.33333	5	4	4	4.6	4	5	4	5	5
222	1	3	3	1	4	2	3.75	3	3	4	5	4	3	4	5	4.5	4	5	4	5	4	5	4	4	3	1.66667	2	2	1	3.75	3	4	5	3	4	4	4	4	4	4.33333	4	5	4	4.2	4	4	5	5	3
223	2	6	2	1	7	2	2	2	3	2	1	1.66667	1	2	2	2	1	2	2	3	1.75	3	1	1	2	3.66667	5	3	3	1.25	1	1	1	2	1.5	2	1	2	1	1.66667	2	2	1	1.8	2	2	1	2	2
224	2	1	3	1	6	3	4.25	3	5	4	5	3.66667	5	3	3	3.75	3	4	3	5	4.5	5	4	4	5	1.33333	1	2	1	4.5	5	4	5	4	4.25	5	4	5	3	4	4	4	4	4.6	5	5	3	5	5
225	1	1	3	1	1	4	4.25	5	4	4	4	4.66667	5	4	5	4	3	4	5	4	4.25	5	5	3	4	1.66667	2	1	2	4.75	5	4	5	5	4.25	4	4	5	4	4	4	5	3	4.6	4	5	4	5	5
226	2	2	3	1	4	3	4.5	5	4	5	4	4.66667	4	5	5	4.5	4	4	5	5	3.75	4	3	3	5	2.66667	2	3	3	4.5	4	5	4	5	4.25	5	4	4	4	3	3	3	3	4	4	5	3	5	3
227	1	5	2	2	7	1	1.75	1	3	2	1	2.33333	3	2	2	2	2	2	2	2	2	2	1	2	3	4.33333	4	5	4	1.5	2	1	2	1	1.5	1	1	2	2	2.33333	3	2	2	2	3	3	2	1	1
228	2	1	4	1	1	3	4	3	5	3	5	4.66667	5	4	5	4.5	5	4	4	5	4.25	4	5	4	4	2	3	1	2	4	3	4	5	4	4	5	4	4	3	4.33333	4	5	4	4.8	5	5	5	5	4
229	2	3	3	1	2	3	4	5	4	3	4	3.66667	3	4	4	4.25	4	4	4	5	4.5	4	5	5	4	1.33333	1	2	1	4	5	4	4	3	4.25	3	5	5	4	4	3	4	5	3.6	4	3	3	4	4
230	2	2	3	1	4	5	4.5	5	5	4	4	4.66667	5	4	5	4.75	5	5	4	5	4.25	4	5	3	5	2.33333	3	1	3	4	4	5	4	3	4.75	5	5	4	5	4	4	4	4	4.2	4	5	4	4	4
231	1	5	1	2	5	2	2	3	2	2	1	1.33333	1	2	1	1.5	1	2	1	2	1.75	1	2	2	2	3.66667	4	3	4	1.5	3	1	1	1	1.5	1	2	2	1	2	2	2	2	2	1	2	2	3	2
232	2	1	3	1	1	4	4	4	3	5	4	4.33333	5	3	5	4.5	4	5	4	5	4.75	5	5	5	4	2	3	1	2	4.5	5	5	4	4	4.75	5	5	5	4	4	3	5	4	4	5	3	4	5	3
233	2	3	3	1	3	2	4.25	5	4	4	4	3.66667	3	3	5	4.25	5	3	4	5	3.5	3	4	3	4	1.33333	2	1	1	4.25	5	4	4	4	4.5	5	4	5	4	4	4	4	4	4.6	5	5	3	5	5
234	2	1	3	1	1	3	4.25	5	4	4	4	4	4	4	4	4	4	3	4	5	4.25	4	4	4	5	2.33333	2	3	2	4.25	4	5	4	4	4.5	4	5	5	4	4.66667	5	5	4	4.4	5	4	4	5	4
235	2	3	3	1	2	5	4.25	5	4	4	4	4.33333	4	4	5	4.75	4	5	5	5	4	3	5	4	4	1.66667	2	2	1	4.5	5	5	5	3	4.25	3	4	5	5	4	4	5	3	4.8	5	5	4	5	5
236	1	6	1	1	5	2	1.5	2	1	1	2	2	3	2	1	2	2	1	3	2	2.25	2	3	2	2	3.66667	4	3	4	2	2	1	3	2	1.5	2	1	2	1	2.33333	3	2	2	2	3	2	2	1	2
237	1	3	4	1	4	3	3.75	4	4	4	3	4.33333	4	4	5	4	4	4	3	5	4	4	5	3	4	1.66667	1	2	2	4	4	4	4	4	4	3	4	5	4	4	5	3	4	4.6	5	5	4	5	4
238	2	1	2	1	1	4	4.25	5	4	4	4	4.33333	5	4	4	4.5	5	5	4	4	4.75	5	4	5	5	2.33333	2	2	3	5	5	5	5	5	4.25	5	4	4	4	4	4	5	3	4.4	4	4	4	5	5
239	2	2	4	1	3	2	4.25	5	4	5	3	4	5	3	4	4	5	3	5	3	4.5	4	4	5	5	1.33333	2	1	1	4	4	4	3	5	4	4	4	5	3	4.33333	5	4	4	4	3	5	4	5	3
240	2	6	2	1	5	2	2.5	2	2	3	3	1.33333	2	1	1	1.5	1	2	2	1	2	3	1	3	1	4.33333	4	4	5	2	1	3	3	1	1.5	1	1	2	2	1.66667	2	1	2	1.6	1	2	2	2	1
241	1	3	3	1	6	4	4	4	5	4	3	4.33333	5	3	5	4	5	4	3	4	4.25	4	5	4	4	1.33333	2	1	1	4.75	5	5	5	4	4.25	5	5	3	4	3.66667	4	3	4	4.6	5	4	4	5	5
242	2	1	3	1	1	5	4.5	3	5	5	5	4.33333	4	4	5	4.5	4	5	4	5	4	4	5	4	3	2.66667	3	2	3	4.25	3	5	5	4	4	3	4	5	4	4.33333	4	5	4	4.4	4	4	5	5	4
243	1	3	2	1	3	2	4.5	5	5	4	4	4.66667	4	5	5	4.25	5	4	4	4	4.5	5	5	3	5	2.33333	3	1	3	4.5	5	5	4	4	4.25	5	4	4	4	4.33333	4	5	4	4.8	5	5	4	5	5
244	1	5	1	2	7	1	1.25	2	1	1	1	2	2	2	2	1	1	1	1	1	1.75	1	1	2	3	4	3	4	5	1.5	3	1	1	1	2	1	3	2	2	1.66667	1	2	2	2.2	2	3	1	2	3
245	1	3	3	1	4	2	4.25	5	4	5	3	4.33333	4	4	5	4.5	5	4	4	5	4.5	4	5	4	5	2.33333	3	2	2	4.5	4	5	5	4	4.25	5	5	4	3	5	5	5	5	4.2	3	4	4	5	5
246	1	1	3	1	1	3	4.25	5	3	5	4	4	4	4	4	3.5	4	3	3	4	4.25	4	5	3	5	2.33333	3	2	2	4.25	5	4	4	4	4.25	4	5	4	4	3.66667	3	5	3	3.6	4	3	4	4	3
247	2	3	3	1	6	4	4.5	5	4	4	5	4	4	3	5	4.75	4	5	5	5	4.25	4	4	4	5	2.33333	2	3	2	4.5	5	4	5	4	3.5	3	3	4	4	4.66667	5	4	5	4.2	4	5	4	4	4
248	2	3	3	1	4	3	4.25	5	4	3	5	3.66667	4	3	4	4.25	4	5	3	5	4	3	5	5	3	2.33333	2	3	2	4	5	4	3	4	4.25	5	4	3	5	4.66667	4	5	5	4.2	5	4	4	5	3
249	2	1	3	1	1	2	4.25	4	4	5	4	5	5	5	5	4.25	4	4	4	5	3.75	3	5	4	3	1.33333	2	1	1	4.5	4	5	5	4	4.5	4	5	5	4	4.66667	5	4	5	4	4	4	4	4	4
250	1	2	3	1	4	3	4.75	5	4	5	5	4.66667	5	5	4	4	5	4	3	4	3.75	4	3	4	4	1.66667	1	2	2	4.5	4	5	5	4	3.75	4	3	4	4	4.33333	4	5	4	4	3	5	4	5	3
251	1	3	3	1	4	3	4.25	4	5	5	3	4.33333	5	4	4	3.75	4	4	4	3	3.5	4	4	3	3	1.66667	1	3	1	4.25	5	3	4	5	4.5	5	4	5	4	4.33333	4	5	4	4.4	4	5	4	5	4
252	1	2	3	1	2	4	4.5	4	5	5	4	4.33333	5	4	4	4.75	4	5	5	5	4	4	4	3	5	2	2	2	2	4.25	5	3	4	5	4.75	5	5	5	4	4.66667	5	5	4	4.2	5	4	5	3	4
253	1	2	3	1	6	2	5	5	5	5	5	5	5	5	5	4	3	4	4	5	4	4	4	4	4	2	3	2	1	4.5	5	4	5	4	4.25	4	4	5	4	4.66667	5	5	4	4.8	4	5	5	5	5
254	1	1	3	2	1	3	4.25	5	4	5	3	4	4	4	4	4	5	3	4	4	4.25	4	3	5	5	1.66667	1	3	1	4	4	4	4	4	4.5	5	5	4	4	4.66667	4	5	5	4	4	5	4	4	3
255	2	4	2	1	2	2	4.5	3	5	5	5	4.66667	5	4	5	3.75	4	3	4	4	4	4	4	4	4	1.66667	1	3	1	4	5	3	4	4	4.5	4	5	5	4	4.33333	4	5	4	4.6	4	5	5	5	4
256	2	1	2	2	1	3	4.75	5	5	5	4	4	4	4	4	4.5	5	4	4	5	4.25	4	5	5	3	2.66667	3	2	3	4.5	5	4	5	4	4.5	5	5	4	4	4	3	4	5	4.4	4	4	4	5	5
257	1	2	3	1	4	2	4.25	4	5	4	4	4.33333	5	5	3	4.75	5	5	4	5	4.5	4	5	4	5	2.33333	2	2	3	4.5	5	5	4	4	4.75	5	5	5	4	3.66667	4	4	3	4	4	5	4	3	4
258	2	1	2	1	6	2	4.25	5	4	4	4	4.66667	5	4	5	4.75	4	5	5	5	4	4	5	3	4	2	2	2	2	4.25	5	4	4	4	4	5	3	5	3	4.33333	5	4	4	4.4	5	4	4	5	4
259	1	1	4	1	1	3	4	4	3	4	5	4	3	5	4	4	4	4	4	4	4.25	4	5	4	4	2	1	3	2	4	4	5	4	3	3.75	5	4	3	3	3.66667	5	3	3	4.2	4	3	5	5	4
260	2	3	3	1	6	3	4.5	4	4	5	5	4.66667	5	4	5	4.5	5	5	3	5	3.5	4	3	3	4	1.66667	1	2	2	4.75	4	5	5	5	4.75	5	5	5	4	4.66667	5	5	4	4.2	3	4	5	5	4
261	2	3	3	1	4	2	3.75	4	4	4	3	4.33333	4	4	5	4	3	5	4	4	3.5	3	3	4	4	1.66667	2	2	1	4.25	4	4	5	4	4.25	5	4	4	4	3.33333	3	4	3	4.6	5	5	4	5	4
262	1	2	4	1	4	3	4.5	5	4	5	4	3.66667	3	4	4	4	4	3	4	5	4.75	5	5	4	5	1.66667	2	2	1	4	4	4	4	4	4.25	5	4	4	4	4.33333	4	5	4	4.6	4	4	5	5	5
263	2	4	3	1	3	5	4.5	5	4	5	4	4	4	4	4	3.5	3	4	4	3	4.5	4	5	4	5	1	1	1	1	3.75	3	4	5	3	4.25	5	4	4	4	4.33333	4	5	4	4	3	4	4	4	5
264	1	2	3	1	3	3	3.75	3	5	4	3	4.33333	5	5	3	4.5	4	5	5	4	3.75	4	3	4	4	2.33333	2	3	2	4	5	3	4	4	4.25	5	5	3	4	4	5	4	3	4.2	5	5	3	5	3
265	1	3	2	1	4	3	3.75	5	3	4	3	4.66667	4	5	5	4.25	4	4	4	5	4.5	4	5	4	5	1.33333	1	1	2	4.75	5	4	5	5	4.25	4	4	5	4	3.66667	4	3	4	4.2	4	4	4	5	4
266	1	1	3	1	6	4	4.25	5	4	3	5	4	3	5	4	4.25	4	4	5	4	4.5	5	5	4	4	1.33333	1	2	1	4.75	4	5	5	5	3.75	5	4	3	3	3.66667	4	3	4	4.4	4	4	4	5	5
267	2	3	3	1	4	4	4.5	4	5	5	4	3.66667	5	3	3	4.25	4	5	4	4	4	3	5	5	3	2.33333	3	3	1	4.75	5	5	5	4	5	5	5	5	5	4.33333	4	5	4	3.8	4	4	4	3	4
268	1	3	3	1	4	3	4.25	3	4	5	5	4.66667	5	5	4	4	4	5	4	3	4	4	4	4	4	2	2	3	1	4.5	3	5	5	5	4.5	5	4	4	5	4.33333	4	4	5	3.4	3	4	4	3	3
269	1	4	3	1	3	4	4.5	5	4	5	4	3.33333	4	3	3	4.25	5	4	4	4	3.5	4	3	4	3	1.33333	1	1	2	4.25	4	3	5	5	4.25	3	5	5	4	4	4	4	4	4.4	4	4	4	5	5
270	1	2	3	1	3	4	4	4	5	3	4	3.66667	3	4	4	4.25	3	5	4	5	4.25	4	5	4	4	1.33333	2	1	1	4	4	3	5	4	4.25	4	4	5	4	3.66667	3	4	4	3.6	3	3	4	4	4
271	1	3	3	1	4	3	5	5	5	5	5	4	5	3	4	4.5	4	5	4	5	4	4	5	4	3	2.33333	2	2	3	3.75	4	4	4	3	4.5	5	4	5	4	4.33333	3	5	5	4.6	5	5	4	5	4
272	1	3	4	1	4	4	4.25	5	4	4	4	4.66667	5	4	5	4.75	5	5	4	5	4	5	3	3	5	1.66667	2	2	1	3.5	3	3	4	4	4.25	5	4	4	4	4.66667	4	5	5	4.4	4	4	4	5	5
273	2	1	3	1	1	1	1.75	1	3	2	1	1.33333	1	1	2	2.25	3	1	2	3	1.75	2	1	2	2	4	4	4	4	1.75	3	1	2	1	2.5	2	3	3	2	2	1	3	2	1.8	2	2	1	2	2
274	2	2	2	1	4	3	4.5	5	4	5	4	3.66667	3	4	4	3.75	4	4	4	3	3.75	4	3	4	4	1.66667	1	1	3	5	5	5	5	5	4	5	4	4	3	4.33333	4	5	4	4	4	4	4	3	5
275	1	4	4	1	3	4	3.75	4	3	5	3	4	3	4	5	4.25	4	4	5	4	3.75	5	3	4	3	2.33333	3	2	2	4	4	3	4	5	4.25	3	4	5	5	4	4	4	4	4.6	4	5	4	5	5
276	1	3	3	1	3	3	4.5	5	4	4	5	4	5	4	3	4.25	3	5	4	5	4	5	3	3	5	2.33333	3	2	2	4	4	4	4	4	4	4	4	5	3	4.66667	5	4	5	4.2	4	5	4	4	4
277	1	1	3	2	1	2	1.5	1	3	1	1	2.33333	2	3	2	2.25	1	3	2	3	1	1	1	1	1	4.66667	4	5	5	1.25	2	1	1	1	1.75	1	3	1	2	2.33333	1	3	3	2	3	2	2	1	2
278	2	2	3	1	4	5	4.5	3	5	5	5	4	5	4	3	4.25	5	4	4	4	4.5	5	5	4	4	1.66667	2	2	1	4.25	4	5	4	4	4.5	5	4	4	5	4	4	4	4	3.8	4	4	3	4	4
279	2	2	2	1	3	5	5	5	5	5	5	4.33333	5	4	4	3.75	3	4	5	3	4.25	4	4	5	4	2	3	2	1	4.75	5	5	4	5	3.5	3	4	4	3	4	5	3	4	4.2	5	5	4	4	3
280	2	2	3	1	2	3	4.5	4	4	5	5	5	5	5	5	4.25	4	4	5	4	3.75	4	3	5	3	2	2	3	1	4.5	5	4	4	5	4.25	3	5	4	5	4.33333	4	5	4	4.2	4	4	4	5	4
281	2	3	3	1	3	3	4.25	3	4	5	5	4.66667	5	4	5	4.75	5	5	4	5	5	5	5	5	5	1.66667	1	2	2	4.5	5	4	4	5	4.25	5	4	5	3	4.66667	5	5	4	4	3	5	3	5	4
282	1	3	3	1	4	3	4	4	5	4	3	4.66667	4	5	5	4.75	5	5	5	4	4	3	5	4	4	1.66667	1	2	2	4.5	4	4	5	5	4.25	5	4	4	4	4	5	3	4	4	5	4	4	4	3
283	1	3	3	1	4	3	4.75	5	4	5	5	4.66667	5	4	5	4.75	5	5	5	4	4.5	4	5	4	5	2	3	1	2	4.75	4	5	5	5	4	3	5	5	3	4.33333	4	5	4	4.6	4	4	5	5	5
284	1	1	3	1	1	2	1.75	1	2	3	1	2.33333	2	3	2	1	1	1	1	1	2	2	2	1	3	3.66667	3	4	4	2	1	3	2	2	2	2	2	2	2	1.66667	1	2	2	2.2	2	2	2	2	3
285	2	3	4	1	3	5	4.25	4	4	5	4	5	5	5	5	4.75	5	5	4	5	4.25	4	5	4	4	1.33333	1	1	2	4.5	4	4	5	5	4	3	4	5	4	3.66667	3	4	4	4.4	5	5	5	4	3
286	1	2	3	1	6	5	3.75	3	3	4	5	4.66667	5	4	5	4	4	3	4	5	4.5	4	4	5	5	2	1	2	3	4.5	4	4	5	5	4.5	4	4	5	5	3.66667	4	3	4	4.2	5	4	3	5	4
287	2	2	3	1	2	5	4.25	5	4	5	3	4	3	4	5	4	4	5	4	3	4.5	5	4	4	5	2	2	2	2	4	4	3	4	5	4	5	4	4	3	4	5	3	4	4	3	4	4	4	5
288	1	1	3	1	1	2	2.5	3	3	2	2	1.33333	1	2	1	1.25	1	2	1	1	2	2	2	3	1	4	4	3	5	1.5	2	1	2	1	1.75	2	1	2	2	1.66667	2	2	1	1.8	1	2	1	3	2
289	1	2	2	1	4	3	4.25	5	4	4	4	4.33333	5	4	4	4.25	4	4	5	4	4.25	5	5	3	4	1.33333	2	1	1	4.25	4	4	4	5	4	4	4	5	3	4.33333	5	4	4	4	4	5	3	5	3
290	2	2	3	1	7	3	4	5	4	3	4	4	4	4	4	4	4	3	5	4	4	4	4	4	4	1.33333	1	2	1	4.25	4	4	5	4	4	3	4	5	4	4.66667	4	5	5	4.6	5	4	4	5	5
291	1	3	3	1	3	2	4.5	4	5	4	5	4.66667	5	5	4	4.25	4	5	4	4	4.25	5	5	4	3	1.33333	1	1	2	3.75	4	4	3	4	4	4	4	4	4	4.33333	5	4	4	3.8	4	4	4	3	4
292	2	3	3	1	4	3	4	5	4	4	3	4.33333	4	4	5	4	5	4	4	3	4.25	5	4	4	4	1	1	1	1	4.25	4	4	5	4	4	5	4	4	3	4	4	3	5	4.2	5	4	3	5	4
293	2	3	3	1	4	3	4.25	5	4	4	4	5	5	5	5	4.5	5	4	5	4	3.75	5	3	4	3	2	2	3	1	4.5	4	5	5	4	4	3	4	5	4	4.66667	4	5	5	4.6	5	3	5	5	5
294	1	3	3	1	4	3	4	5	4	4	3	4.66667	5	4	5	4.5	4	5	4	5	4	4	4	4	4	2	3	1	2	4.25	5	4	4	4	4	3	4	4	5	4.33333	4	5	4	4.4	5	4	4	5	4
295	2	3	3	1	4	3	4	4	4	5	3	4.66667	5	5	4	4.5	5	5	3	5	4.25	4	5	3	5	1.66667	1	2	2	4.5	5	4	5	4	4.5	5	5	5	3	4.33333	4	5	4	4.4	4	5	4	4	5
296	1	3	3	1	3	3	4.5	4	5	4	5	3.66667	3	4	4	5	5	5	5	5	4	4	5	3	4	2.33333	2	2	3	3.75	4	4	4	3	4.5	5	4	5	4	4.33333	5	4	4	4.6	4	5	4	5	5
297	2	2	3	1	4	3	4	4	4	4	4	4.66667	5	5	4	4.75	5	5	4	5	3.75	3	4	4	4	1.33333	2	1	1	4.5	4	5	5	4	3.75	3	4	5	3	4.66667	5	5	4	4.6	5	5	4	5	4
298	2	2	4	1	3	5	4.5	5	4	5	4	5	5	5	5	3.25	4	3	3	3	4.5	5	3	5	5	2	2	3	1	4.5	4	4	5	5	4.5	5	4	5	4	4	4	5	3	4	4	4	5	4	3
299	2	2	3	1	2	3	4.5	5	5	4	4	4.33333	5	4	4	4.25	4	5	4	4	4.25	5	4	4	4	1.33333	2	1	1	4	5	3	5	3	3.75	3	4	4	4	4.33333	4	5	4	4.6	5	5	4	4	5
300	1	2	4	1	4	3	4	4	4	5	3	4	4	5	3	4	4	3	4	5	4.5	4	4	5	5	2.66667	3	2	3	4.25	4	4	5	4	4	4	4	4	4	3.66667	3	4	4	4.2	5	5	4	4	3
301	2	3	3	1	3	4	3.5	3	3	4	4	3.33333	3	4	3	4	3	5	4	4	4	5	4	3	4	1.66667	1	2	2	3.75	3	4	4	4	4	5	4	3	4	4.33333	4	4	5	4.4	5	4	4	4	5
302	1	2	2	1	4	5	4.25	4	4	5	4	4.33333	5	4	4	5	5	5	5	5	3.5	4	3	3	4	2.33333	2	2	3	4.25	5	5	3	4	4.25	5	3	5	4	3.66667	4	3	4	4.6	4	5	4	5	5
303	1	1	3	1	1	2	3.25	3	4	4	2	3.66667	3	4	4	4	4	4	4	4	3.75	3	4	4	4	2	2	2	2	3.5	2	4	4	4	4	4	4	4	4	4	4	4	4	4.2	4	5	4	4	4
304	1	2	4	1	1	5	4.75	4	5	5	5	4.66667	4	5	5	4.25	4	3	5	5	2.5	2	2	3	3	2.66667	2	2	4	4.5	4	4	5	5	3.5	3	3	4	4	3	3	4	2	4.6	5	5	4	4	5
305	1	1	4	1	1	3	3.75	3	4	3	5	4	4	4	4	3.5	3	3	4	4	2.25	3	2	2	2	3.33333	3	4	3	4.25	3	4	5	5	3.5	4	3	3	4	3.66667	4	4	3	4.2	4	4	3	5	5
306	1	1	3	1	1	4	4	4	4	3	5	4.33333	4	5	4	3.5	3	4	3	4	3.25	3	3	3	4	2	2	2	2	4.5	4	5	4	5	4.75	4	5	5	5	4	4	4	4	5	5	5	5	5	5
307	1	1	3	1	1	3	4	4	4	4	4	4.33333	4	4	5	4.25	4	4	4	5	3.25	3	3	3	4	4	4	4	4	4	4	4	4	4	4.25	4	4	4	5	3.66667	3	4	4	4.2	5	4	4	4	4
308	2	1	4	1	1	2	3.75	4	4	4	3	4.33333	4	4	5	4	4	4	4	4	2.75	3	3	2	3	3	3	4	2	4.5	5	4	4	5	4	4	4	4	4	4.33333	5	5	3	5	5	5	5	5	5
309	1	1	3	1	1	2	4	4	4	4	4	5	5	5	5	4.75	5	5	5	4	3	3	3	3	3	2.66667	2	4	2	5	5	5	5	5	5	5	5	5	5	5	5	5	5	4.2	4	4	4	4	5
310	1	3	1	1	1	3	3.25	2	4	3	4	5	5	5	5	3.25	3	3	4	3	2.5	3	3	2	2	2.66667	2	4	2	4	4	4	4	4	3.75	4	4	4	3	4	4	4	4	4	5	3	3	5	4
311	2	2	4	1	1	3	4.75	5	5	5	4	4	4	4	4	4.75	5	5	5	4	3	3	3	3	3	5	5	5	5	5	5	5	5	5	3.25	3	3	3	4	3.66667	4	4	3	5	5	5	5	5	5
312	2	1	3	2	1	3	4.25	4	5	4	4	4	4	4	4	4	4	4	4	4	3.25	3	3	4	3	4	4	4	4	4	4	4	4	4	3.25	3	3	3	4	3.66667	4	3	4	4	5	5	2	4	4
313	1	1	3	1	1	2	4	4	4	4	4	4	4	4	4	3.25	3	3	3	4	2.5	2	3	2	3	3	3	4	2	4	4	4	4	4	5	5	5	5	5	4.33333	4	5	4	4.8	5	5	4	5	5
314	2	1	4	2	1	2	4.25	4	4	4	5	5	5	5	5	4.75	5	5	5	4	3.25	2	3	4	4	4.33333	5	4	4	4.75	5	4	5	5	4.75	4	5	5	5	4	4	4	4	4.6	4	5	4	5	5
315	2	2	4	1	1	2	4.5	4	5	4	5	5	5	5	5	3.5	3	3	4	4	2.25	3	2	2	2	4.33333	4	5	4	4.75	5	5	5	4	4.5	4	4	5	5	4.33333	5	4	4	5	5	5	5	5	5
316	1	2	4	1	1	2	4	4	4	4	4	4.66667	5	5	4	4.25	5	4	4	4	4	4	4	4	4	5	5	5	5	4.5	4	4	5	5	4.25	4	4	4	5	4	5	4	3	4.2	5	4	3	5	4
317	1	2	3	2	1	2	4.25	4	5	4	4	4.66667	4	5	5	4	4	3	5	4	3.5	3	4	4	3	4	4	4	4	4.25	4	4	4	5	4.25	4	4	4	5	4.33333	4	5	4	4.8	5	5	4	5	5
318	2	1	3	1	1	2	4.5	4	5	4	5	3.33333	3	5	2	4.5	4	4	5	5	1.75	1	2	1	3	5	5	5	5	5	5	5	5	5	4.5	4	4	5	5	3	4	4	1	4.4	5	5	3	4	5
319	2	1	3	1	1	2	4.75	4	5	5	5	4	3	4	5	3	3	3	3	3	3	2	3	4	3	3.33333	4	3	3	4	4	4	4	4	3.25	3	3	3	4	2	2	2	2	4	5	4	3	4	4
320	2	1	3	1	1	3	5	5	5	5	5	5	5	5	5	3.25	3	3	3	4	2.75	4	1	2	4	4.33333	4	5	4	5	5	5	5	5	5	5	5	5	5	4.33333	5	3	5	5	5	5	5	5	5
321	2	1	3	1	1	2	4	4	4	4	4	3	3	3	3	3	3	3	3	3	2.75	2	4	1	4	4.66667	4	5	5	4.5	4	5	5	4	3.75	3	3	4	5	4.33333	5	5	3	5	5	5	5	5	5
322	2	1	3	2	1	4	4	4	5	4	3	4.66667	4	5	5	3.5	4	4	3	3	2.5	3	3	2	2	3.33333	2	4	4	4.5	4	5	5	4	3	2	2	4	4	3.33333	2	4	4	4.8	4	5	5	5	5
323	1	1	4	1	1	2	3.75	4	4	3	4	4.33333	3	5	5	4	4	4	4	4	3	3	3	3	3	2	2	2	2	4	4	4	4	4	4.75	5	5	5	4	4	4	5	3	4.8	5	4	5	5	5
324	1	1	4	1	1	2	4.25	4	5	5	3	4	5	4	3	3.25	3	3	3	4	2.5	4	2	2	2	2	1	4	1	4.75	5	5	5	4	4.75	5	5	5	4	3.66667	5	4	2	3.6	5	3	3	5	2
325	1	2	4	1	1	3	5	5	5	5	5	5	5	5	5	4.5	5	5	4	4	2.5	2	2	3	3	2	2	2	2	5	5	5	5	5	4.75	4	5	5	5	4.66667	5	5	4	5	5	5	5	5	5
326	2	1	3	2	1	3	3.25	4	4	3	2	3	4	3	2	2.75	3	3	3	2	2.75	1	3	4	3	3.66667	3	5	3	3.75	4	4	4	3	2.5	2	2	3	3	3.33333	3	3	4	4.8	4	5	5	5	5
327	2	1	2	2	1	2	4.75	5	5	4	5	5	5	5	5	5	5	5	5	5	4	4	4	4	4	3.33333	3	4	3	4.75	5	4	5	5	5	5	5	5	5	4.66667	5	5	4	4.8	4	5	5	5	5
328	1	3	2	2	5	2	4	4	4	4	4	4	4	4	4	4	4	4	4	4	4	4	4	4	4	3	3	3	3	4	4	4	4	4	4	4	4	4	4	3.66667	4	4	3	3.6	3	4	3	4	4
329	2	4	3	1	5	5	4	4	4	4	4	3	3	3	3	3.5	3	3	4	4	3.75	4	4	4	3	2.66667	3	3	2	5	5	5	5	5	5	5	5	5	5	5	5	5	5	4	4	4	4	4	4
330	2	2	3	1	4	3	3.75	3	4	3	5	4	4	4	4	3.75	4	3	4	4	3.25	3	4	3	3	3.33333	3	4	3	4	4	4	4	4	4.75	5	5	5	4	5	5	5	5	4.8	4	5	5	5	5
331	1	2	3	1	5	2	4.5	4	5	5	4	3.66667	3	4	4	3	3	3	3	3	3	3	3	3	3	3.66667	3	4	4	3.5	3	4	4	3	3.25	3	3	4	3	3	3	3	3	4.8	4	5	5	5	5
332	2	2	4	2	1	3	5	5	5	5	5	5	5	5	5	4.5	4	4	5	5	3.75	4	3	4	4	3.66667	4	3	4	4.75	5	4	5	5	4	4	4	4	4	4	4	4	4	4.6	4	5	5	4	5
333	1	2	4	1	1	3	3.75	5	3	2	5	3.66667	3	4	4	3	3	2	4	3	2.25	1	3	2	3	2.66667	3	2	3	4	5	4	4	3	4.25	4	4	4	5	4.33333	4	5	4	3.8	2	5	2	5	5
334	1	1	4	1	1	3	4.5	5	4	4	5	4.66667	5	5	4	4.75	4	5	5	5	4.25	4	4	5	4	3.33333	3	4	3	4.25	4	4	5	4	4.5	4	5	5	4	4.33333	4	5	4	4.8	5	5	5	4	5
335	2	2	4	2	1	2	4.25	4	4	4	5	4	3	4	5	3.25	3	3	4	3	3	3	3	3	3	4	4	4	4	4	4	4	4	4	4.75	5	5	5	4	3.33333	4	4	2	5	5	5	5	5	5
336	1	2	4	2	1	3	3	1	3	4	4	3.66667	5	4	2	3.5	4	4	4	2	3	4	5	2	1	4	3	5	4	4.5	5	5	5	3	2.5	2	4	3	1	3.66667	3	5	3	3.8	4	4	4	3	4
337	2	2	4	2	1	2	4.75	5	4	5	5	4	4	4	4	4	4	4	4	4	4	4	4	4	4	4	4	4	4	4.75	5	5	5	4	4.25	4	4	4	5	4.66667	5	5	4	4.4	5	4	4	4	5
338	1	2	4	2	1	2	4	3	4	4	5	4	4	4	4	4	4	4	4	4	3	3	3	3	3	3.33333	3	4	3	4.25	4	4	4	5	4.75	5	5	5	4	4.33333	5	5	3	5	5	5	5	5	5
339	1	1	3	1	1	2	4	4	4	4	4	2.66667	3	3	2	3.25	3	3	3	4	3.5	4	4	3	3	4	4	4	4	3.25	3	3	3	4	2.25	2	2	3	2	2	1	2	3	5	5	5	5	5	5
340	2	2	4	2	1	2	4.25	5	3	5	4	4	4	4	4	4	4	4	4	4	3.5	4	4	3	3	4	3	4	5	4.75	5	5	5	4	4	4	4	4	4	4	4	4	4	5	5	5	5	5	5
341	1	1	4	1	1	2	2.75	2	3	3	3	4.66667	4	5	5	2.75	1	3	3	4	3.5	3	3	4	4	3.33333	5	1	4	3.25	4	4	3	2	5	5	5	5	5	3.66667	5	4	2	4.2	5	5	2	5	4
342	2	1	4	1	1	4	5	5	5	5	5	5	5	5	5	3.25	3	3	3	4	3.5	2	3	5	4	3.33333	2	4	4	5	5	5	5	5	4.5	4	4	5	5	3.33333	3	3	4	4.8	5	4	5	5	5
343	2	2	4	1	1	2	4.75	4	5	5	5	3.66667	4	4	3	3	3	3	3	3	3	3	3	3	3	4	4	4	4	3.5	4	4	3	3	3.5	3	3	4	4	3.66667	3	4	4	5	5	5	5	5	5
344	2	1	1	2	1	1	4	4	3	4	5	4	4	4	4	4	4	4	4	4	3.5	3	3	4	4	2.33333	2	2	3	5	5	5	5	5	4	5	3	4	4	3.66667	3	4	4	3.8	3	4	4	4	4
345	2	2	2	1	5	2	4.25	4	4	4	5	4	4	4	4	3.75	4	4	4	3	3.5	3	3	4	4	4	4	4	4	4.25	4	4	5	4	4.25	5	4	4	4	4	4	4	4	4	4	4	4	4	4
346	2	4	2	2	7	3	3.75	4	4	4	3	3	3	3	3	3	3	3	3	3	3	3	3	3	3	3	3	3	3	3	3	3	3	3	3	3	3	3	3	3	3	3	3	4	4	4	4	4	4
347	2	2	3	1	7	2	3.75	4	4	3	4	4	4	4	4	3.75	4	4	4	3	3.75	4	4	4	3	2.66667	3	3	2	4	4	4	4	4	4	4	4	4	4	4	4	4	4	4.2	4	4	4	4	5
348	1	1	2	1	1	3	4.75	5	4	5	5	3.66667	4	4	3	3.25	4	3	3	3	4	3	4	5	4	3.66667	2	5	4	4.25	4	4	5	4	3.25	3	3	3	4	3.33333	3	3	4	4.2	4	4	3	5	5
349	2	1	3	1	1	2	4.25	4	4	4	5	4	4	4	4	4	4	4	4	4	3	3	3	3	3	4	4	4	4	4	4	4	4	4	4	4	4	4	4	4	4	4	4	4.8	5	4	5	5	5
350	2	1	3	1	2	3	4	4	4	4	4	4	4	4	4	3.75	4	4	4	3	3.25	3	3	3	4	4	4	4	4	4.5	4	4	5	5	4.25	4	4	5	4	4.33333	5	4	4	5	5	5	5	5	5
351	2	2	3	1	2	5	4.5	4	5	4	5	4	4	4	4	4.5	4	5	5	4	4	4	4	4	4	3	3	3	3	5	5	5	5	5	4.75	5	4	5	5	4.66667	5	5	4	5	5	5	5	5	5
352	2	1	3	1	1	4	3.75	3	4	4	4	4	4	4	4	3.5	3	3	4	4	3.5	4	4	3	3	4	4	4	4	4	4	4	4	4	3.5	3	3	4	4	3.66667	4	4	3	5	5	5	5	5	5
353	2	1	3	2	1	2	4	4	4	4	4	4	4	4	4	3.25	3	3	4	3	3.5	3	4	3	4	3.66667	3	4	4	4	4	4	4	4	3.75	4	4	4	3	4	4	4	4	4	4	4	4	4	4
354	2	1	2	1	1	2	4	4	4	4	4	5	5	5	5	4	4	4	4	4	4	4	4	4	4	3	3	3	3	5	5	5	5	5	3.5	4	3	3	4	4.33333	4	5	4	5	5	5	5	5	5
355	1	1	3	2	1	2	4.5	4	4	5	5	3.66667	3	4	4	3	3	3	3	3	2.5	2	4	2	2	3.66667	4	4	3	4	4	4	4	4	4	4	4	4	4	4	4	4	4	4.2	4	4	4	4	5
356	1	1	3	2	1	2	4.25	4	4	4	5	4.66667	5	5	4	4.75	5	5	4	5	3.5	4	3	3	4	4	3	4	5	4.75	5	5	5	4	4.25	3	4	5	5	4	5	3	4	4.6	5	4	4	5	5
357	1	1	3	1	1	2	4.25	4	4	4	5	4	4	4	4	4	4	4	4	4	2.75	2	3	3	3	4	4	4	4	4	4	4	4	4	3.75	3	4	4	4	3.66667	3	4	4	4.6	5	4	4	5	5
358	2	1	3	1	1	3	3.75	4	4	4	3	4	4	4	4	3.5	4	3	4	3	3	3	3	3	3	3.66667	4	4	3	4.5	5	5	5	3	4	4	4	4	4	5	5	5	5	4.8	4	5	5	5	5
359	2	1	4	2	1	3	4	5	4	3	4	4	4	4	4	3	3	3	3	3	3	3	3	3	3	4	4	4	4	3.5	3	3	4	4	4	4	4	4	4	3.66667	4	4	3	4.4	4	4	4	5	5
360	2	1	3	1	1	2	4.25	4	4	4	5	4	4	4	4	4	4	4	4	4	4	4	4	4	4	2.66667	2	3	3	5	5	5	5	5	5	5	5	5	5	5	5	5	5	5	5	5	5	5	5
361	2	1	3	2	1	2	5	5	5	5	5	3.33333	3	3	4	3.5	3	3	4	4	4	4	4	4	4	4	4	4	4	4	4	4	4	4	4	4	4	4	4	4	4	4	4	4	4	4	4	4	4
362	2	1	4	1	1	5	4	4	4	4	4	4	4	4	4	5	5	5	5	5	4.25	5	4	4	4	2.66667	2	4	2	4	4	4	4	4	4	4	4	4	4	4	4	4	4	4	4	4	4	4	4
363	2	4	1	1	7	2	3.75	4	3	4	4	3.33333	3	3	4	2.75	3	3	3	2	2	3	2	2	1	5	5	5	5	4	4	4	4	4	3.5	3	3	4	4	3	3	3	3	3.4	4	2	2	5	4
364	1	1	3	1	1	3	2.75	3	2	2	4	2.33333	1	2	4	4	4	4	4	4	3.5	3	4	3	4	2.33333	2	3	2	3	3	3	4	2	5	5	5	5	5	5	5	5	5	4.4	5	4	4	4	5
365	1	1	2	2	1	2	3.75	4	4	3	4	3.33333	3	4	3	3	3	3	3	3	1.75	2	1	2	2	4.33333	5	5	3	3.5	5	2	4	3	4	4	4	4	4	3.33333	3	3	4	4.6	5	4	4	5	5
366	2	1	3	1	1	4	3.75	4	4	3	4	4	4	4	4	3	3	3	3	3	4	4	4	3	5	5	5	5	5	5	5	5	5	5	3	3	3	3	3	3	3	3	3	4	4	4	4	4	4
367	1	1	3	1	1	2	3.25	3	3	3	4	3.66667	4	3	4	2.75	3	3	3	2	2.75	2	4	2	3	4	4	4	4	4	4	4	4	4	3.25	3	3	4	3	2	2	2	2	4	4	4	4	4	4
368	1	1	3	2	1	3	4.5	4	5	4	5	4	4	4	4	3.25	3	3	3	4	3.75	3	4	4	4	3.33333	2	4	4	4.5	5	5	4	4	5	5	5	5	5	2	1	4	1	5	5	5	5	5	5
369	2	1	3	2	1	2	4.5	4	5	4	5	4.66667	5	5	4	4.75	5	5	5	4	2.5	3	2	3	2	4	4	4	4	4.5	5	4	4	5	4	3	4	4	5	3	3	3	3	4.8	5	5	4	5	5
370	1	2	4	1	1	4	3.25	3	5	1	4	4.66667	5	5	4	5	5	5	5	5	3	3	3	3	3	2	2	3	1	5	5	5	5	5	5	5	5	5	5	4.66667	5	5	4	4.2	5	5	2	4	5
371	1	1	3	2	1	2	4.25	4	4	4	5	4	4	4	4	4.5	5	5	4	4	4.25	5	4	4	4	5	5	5	5	5	5	5	5	5	4.25	5	4	4	4	3.66667	4	4	3	4.6	5	5	5	4	4
372	1	1	3	1	1	2	4	4	4	4	4	4	4	4	4	4	4	4	4	4	3.75	3	4	4	4	3.33333	3	4	3	5	5	5	5	5	5	5	5	5	5	4.33333	5	5	3	5	5	5	5	5	5
373	1	1	4	2	1	2	4.25	4	4	5	4	3.66667	3	4	4	3.25	3	4	3	3	3	3	3	3	3	4	3	4	5	3.75	4	4	4	3	4	4	4	4	4	3.66667	3	4	4	4	4	4	4	4	4
374	2	1	3	2	1	2	4	4	4	4	4	4	4	4	4	3.25	3	3	3	4	4	3	4	5	4	4.33333	5	5	3	3.25	4	2	4	3	3.25	3	3	3	4	4	4	4	4	4.8	5	4	5	5	5
375	2	4	1	2	7	3	4	4	4	4	4	3.66667	4	3	4	4	4	4	4	4	3.25	4	3	3	3	3	3	3	3	4	4	4	4	4	4	4	4	4	4	4	4	4	4	4	4	4	4	4	4
376	1	2	3	2	4	2	5	5	5	5	5	5	5	5	5	5	5	5	5	5	5	5	5	5	5	2.33333	2	3	2	4.5	4	4	5	5	5	5	5	5	5	5	5	5	5	5	5	5	5	5	5
377	1	4	1	2	7	2	3	2	4	2	4	3.66667	4	4	3	3	3	3	3	3	3	3	3	3	3	3	3	3	3	3.5	3	4	3	4	3.25	3	3	3	4	3.66667	3	4	4	3.6	3	3	4	4	4
378	1	1	3	2	1	2	4	4	4	4	4	4	4	4	4	4	4	4	4	4	3.5	3	4	3	4	3	3	3	3	3.75	4	4	4	3	3.25	3	3	3	4	3	4	2	3	3.8	4	4	4	3	4
379	1	1	3	2	1	2	3.25	4	3	3	3	3	3	3	3	3.75	4	3	4	4	3.25	4	3	3	3	2.33333	3	2	2	3.25	4	3	3	3	3	3	3	3	3	3	3	3	3	3.4	4	4	3	3	3
380	1	4	1	2	7	1	3.5	3	4	3	4	2.66667	3	2	3	4	4	4	4	4	3.75	3	4	4	4	3	3	3	3	4.25	4	4	4	5	4.25	4	4	4	5	4	4	4	4	3.8	3	4	4	4	4
381	2	1	2	2	1	2	4	4	4	4	4	3.66667	3	4	4	3.25	3	3	3	4	2.75	3	4	2	2	2.33333	2	4	1	4	4	4	4	4	4.25	3	4	5	5	2.33333	3	3	1	4.4	4	3	5	5	5
382	1	1	2	2	1	3	4.5	4	5	5	4	4.66667	4	5	5	3.75	4	3	3	5	4.25	5	4	4	4	4.66667	5	5	4	4.5	4	5	5	4	3.75	5	4	3	3	4	3	4	5	5	5	5	5	5	5
383	1	2	3	2	7	2	3.25	3	4	3	3	3.33333	3	4	3	3.5	3	4	3	4	4.5	4	5	5	4	3.33333	3	3	4	3.75	3	4	4	4	4.75	5	5	4	5	3.66667	3	4	4	4.6	4	4	5	5	5
384	1	1	3	2	1	1	4	4	4	4	4	3.33333	3	3	4	3	3	3	3	3	3	3	3	3	3	3.66667	3	4	4	3.25	3	3	3	4	3	3	3	3	3	3	3	3	3	4.2	3	4	5	5	4
385	2	2	4	2	1	4	4.25	4	5	5	3	2.33333	2	3	2	2.5	2	3	3	2	2.25	1	2	3	3	4	4	4	4	3.75	4	4	4	3	2.5	2	2	4	2	1.66667	2	2	1	4.8	5	4	5	5	5
386	2	2	1	2	7	3	4	4	4	4	4	4	4	4	4	4	4	4	4	4	4	4	4	4	4	3	3	3	3	4	4	4	4	4	4	4	4	4	4	4	4	4	4	4.6	4	5	4	5	5
387	1	1	3	2	1	2	3.5	4	4	3	3	3.33333	3	4	3	5	5	5	5	5	4.25	5	4	4	4	3	3	2	4	4.75	5	5	4	5	4.75	4	5	5	5	5	5	5	5	4.8	5	4	5	5	5
388	1	1	3	2	1	2	4.25	4	4	4	5	4.66667	4	5	5	5	5	5	5	5	3.25	4	3	3	3	3.66667	4	4	3	4.75	5	5	4	5	4.25	4	4	5	4	3.33333	3	3	4	5	5	5	5	5	5
389	1	1	3	2	1	3	4	4	4	4	4	3.66667	3	4	4	4.5	4	5	4	5	4	4	4	4	4	2.33333	2	3	2	3.75	4	4	4	3	4.25	4	4	5	4	4	4	4	4	4.2	4	4	4	5	4
390	1	1	4	2	1	2	4.25	4	4	5	4	3.66667	4	3	4	3.75	3	4	4	4	3	3	3	3	3	2	2	2	2	3.5	4	3	4	3	3	3	3	3	3	3	3	3	3	5	5	5	5	5	5
391	2	1	3	2	1	1	4	4	4	4	4	4	4	4	4	4	4	4	4	4	4.25	4	4	5	4	2	2	2	2	4.5	5	4	4	5	4.25	5	4	4	4	4	4	4	4	4.6	5	4	4	5	5
392	2	2	1	2	7	1	4	4	4	4	4	4	4	4	4	4	4	4	4	4	4	4	4	4	4	3	3	3	3	3	3	3	3	3	4	4	4	4	4	4	4	4	4	5	5	5	5	5	5
393	2	1	3	2	1	3	4.5	4	4	5	5	4	4	4	4	4	4	4	4	4	4	4	4	4	4	3	3	3	3	4	4	4	4	4	4	4	4	4	4	3.66667	4	3	4	4.4	4	4	5	5	4
394	2	2	3	2	4	2	3.75	4	4	3	4	3.33333	3	4	3	3.75	4	4	4	3	3.5	3	4	3	4	3.66667	4	4	3	3.75	3	4	4	4	3.5	3	3	4	4	3.66667	4	4	3	5	5	5	5	5	5
395	2	2	4	2	1	3	4	4	4	4	4	4	4	4	4	4	4	4	4	4	3	3	3	3	3	2.66667	2	4	2	4	4	4	4	4	4	4	4	4	4	4	4	4	4	4.6	4	5	4	5	5
396	1	2	3	2	7	3	4.25	4	4	5	4	3.33333	4	4	2	3	3	3	3	3	2.75	2	3	3	3	3.66667	3	5	3	4	4	4	4	4	3	2	2	4	4	2.66667	2	2	4	4.4	4	4	4	5	5
397	1	2	3	2	7	4	3.5	3	4	3	4	4.66667	4	5	5	4.5	4	5	4	5	2.75	2	2	4	3	4	4	4	4	4.75	5	5	5	4	4	4	3	4	5	4.66667	4	5	5	4.4	4	4	5	5	4
398	1	1	4	2	1	2	4.25	4	4	4	5	3.33333	3	3	4	4.75	5	5	5	4	4.5	4	4	5	5	2.66667	3	2	3	3.5	3	3	3	5	4.25	4	4	5	4	3.66667	3	4	4	4.4	4	5	4	5	4
399	2	2	2	2	7	2	4	3	4	4	5	4.66667	5	5	4	4.5	4	5	5	4	3.75	4	4	3	4	3	3	4	2	4.75	4	5	5	5	5	5	5	5	5	4	4	4	4	4.6	4	4	5	5	5
400	2	2	4	2	2	2	3.5	3	3	4	4	3.33333	3	3	4	4.5	4	5	4	5	4.75	5	5	5	4	1.33333	1	2	1	5	5	5	5	5	4.75	5	5	4	5	5	5	5	5	5	5	5	5	5	5
401	2	2	3	2	7	3	4.5	4	5	4	5	4.33333	4	5	4	5	5	5	5	5	5	5	5	5	5	4.33333	5	5	3	3.5	3	3	4	4	4	4	4	4	4	3.66667	4	4	3	4	4	4	4	4	4
402	1	2	3	2	7	3	5	5	5	5	5	4.33333	5	4	4	4.25	4	5	4	4	4	4	4	4	4	2	2	3	1	5	5	5	5	5	4	4	4	4	4	4	5	3	4	4.8	4	5	5	5	5
403	1	2	3	2	1	2	5	5	5	5	5	4	4	5	3	3.75	4	4	4	3	4	4	4	4	4	3.33333	3	3	4	5	5	5	5	5	5	5	5	5	5	4.66667	5	4	5	5	5	5	5	5	5
404	2	2	3	2	3	4	4.25	4	4	4	5	4	4	4	4	4	4	4	4	4	4	4	4	4	4	3.66667	4	3	4	4	4	4	4	4	3.75	3	4	4	4	4	4	4	4	3.6	4	4	4	3	3
405	1	2	3	2	2	3	4.5	3	5	5	5	5	5	5	5	4.75	5	5	5	4	4.5	5	4	5	4	5	5	5	5	5	5	5	5	5	4	4	4	3	5	4.33333	5	4	4	4	4	4	4	4	4
406	1	2	3	2	2	4	3.25	3	3	3	4	3.33333	4	3	3	3.5	3	4	3	4	3.75	4	4	4	3	3.33333	3	4	3	4	4	4	4	4	4.25	4	4	4	5	4.33333	4	5	4	4	4	4	4	4	4
407	1	1	3	2	2	2	3.5	3	4	3	4	4	4	4	4	3.25	3	3	3	4	3.75	4	4	3	4	2.33333	2	2	3	3.5	3	3	4	4	5	5	5	5	5	4	4	4	4	4	4	4	4	4	4
408	1	2	3	2	4	2	2.5	2	2	2	4	2.66667	3	2	3	3	3	3	3	3	3	3	3	3	3	3.33333	2	4	4	3.5	3	4	4	3	4	4	4	4	4	3	3	3	3	4	4	4	4	4	4
409	1	1	3	2	1	3	4	4	4	4	4	4	4	4	4	4.25	4	4	4	5	3.5	3	3	4	4	4	4	4	4	4	4	4	4	4	3.75	3	4	4	4	4	4	4	4	4	4	4	4	4	4
410	1	2	3	2	7	2	4.25	4	4	4	5	4.33333	4	5	4	4.25	4	4	5	4	4.5	5	4	5	4	2.33333	2	2	3	4.25	4	4	4	5	4.5	4	5	4	5	4.33333	5	4	4	4	4	4	4	4	4
411	1	1	2	2	6	2	3.75	3	4	4	4	4	4	4	4	4	4	4	4	4	4.25	4	4	5	4	1.66667	2	2	1	4.25	4	4	4	5	4.5	4	5	4	5	4	4	4	4	4	4	4	4	4	4
412	2	2	3	2	3	2	4	4	4	4	4	4	4	4	4	3.75	3	4	4	4	3	3	3	3	3	3	2	4	3	3.75	4	3	4	4	3.5	3	3	4	4	3.66667	4	4	3	4.4	4	4	4	5	5
413	2	2	3	2	2	2	3	3	4	2	3	2.66667	2	3	3	3	3	3	4	2	3	2	3	3	4	4	4	4	4	3	3	3	3	3	3.75	3	4	4	4	3.33333	3	4	3	4.2	4	5	4	5	3
414	2	2	3	2	3	2	4	4	4	4	4	4.66667	4	5	5	3.75	3	4	4	4	3.25	4	3	3	3	2.66667	2	2	4	3.75	4	3	4	4	3.5	3	3	4	4	3.66667	4	4	3	4.4	4	4	4	5	5
415	2	1	3	2	1	4	4	4	4	4	4	4	4	4	4	4.25	4	4	4	5	4.25	5	4	4	4	2.66667	2	3	3	4	4	4	4	4	4.25	4	4	4	5	4.66667	5	5	4	4	4	4	4	4	4
416	2	2	3	2	4	2	4.75	5	5	4	5	3.33333	3	3	4	3	3	3	3	3	2	2	2	2	2	4	4	4	4	4	4	4	4	4	3	3	3	3	3	2.33333	2	3	2	4.2	4	4	4	5	4
417	2	4	1	2	7	1	4	5	4	3	4	3.66667	3	4	4	4	4	5	3	4	3.5	4	3	4	3	3.66667	4	3	4	4	4	4	5	3	4.25	4	4	4	5	4	4	4	4	5	5	5	5	5	5
418	2	2	3	2	2	5	4	4	4	3	5	3.66667	4	4	3	4	4	4	4	4	3.25	3	3	3	4	2.33333	3	2	2	4	5	3	4	4	4.25	4	4	4	5	4	4	5	3	4.4	5	4	4	5	4
419	2	2	2	2	7	2	3.75	4	3	4	4	3.33333	3	3	4	3	3	3	3	3	4.5	3	5	5	5	3.33333	5	3	2	4.25	4	4	4	5	4.5	5	4	5	4	4	4	5	3	4.2	3	4	5	5	4
420	1	4	2	2	7	5	4	4	4	4	4	4	4	4	4	4.5	4	5	5	4	4	3	4	5	4	4.33333	5	5	3	5	5	5	5	5	4.25	4	4	5	4	4.33333	4	5	4	4.8	5	5	4	5	5
421	1	1	2	2	7	3	4	4	4	4	4	4	4	4	4	3	3	2	3	4	3.25	4	3	2	4	3	4	3	2	3.75	4	4	3	4	3.75	3	4	4	4	4	3	4	5	4.6	4	5	5	4	5
422	1	2	1	2	2	4	4.75	5	5	4	5	5	5	5	5	5	5	5	5	5	5	5	5	5	5	5	5	5	5	5	5	5	5	5	5	5	5	5	5	5	5	5	5	4.6	5	5	4	5	4
423	1	5	1	2	7	1	5	5	5	5	5	5	5	5	5	4.75	5	5	5	4	5	5	5	5	5	5	5	5	5	4.75	5	5	5	4	4.75	5	5	5	4	4.66667	5	5	4	4.8	5	5	5	5	4
424	2	2	3	2	7	3	4	4	4	4	4	4.66667	4	5	5	4	4	4	4	4	3.25	4	3	3	3	3	3	3	3	4.25	4	4	5	4	4	4	4	4	4	4	4	4	4	4.8	4	5	5	5	5
425	2	2	3	2	2	3	4.5	4	4	5	5	5	5	5	5	3.75	4	4	4	3	3	3	3	3	3	3.33333	3	4	3	4	4	4	4	4	3.75	3	4	4	4	4	4	4	4	5	5	5	5	5	5
426	1	2	3	2	2	1	4.25	4	4	4	5	3.66667	4	3	4	4.25	4	4	4	5	4	4	4	4	4	3	2	3	4	4	4	4	4	4	3.75	4	3	4	4	3.33333	3	4	3	4.8	5	4	5	5	5
427	2	2	2	2	7	3	4	4	4	4	4	4	4	4	4	4	5	3	4	4	4	4	4	4	4	3.33333	3	3	4	4.5	5	4	4	5	4.25	4	5	4	4	3.66667	3	4	4	4.8	5	5	4	5	5
428	2	1	3	2	1	4	4.25	4	4	4	5	4	5	3	4	3.5	3	4	3	4	3.75	4	4	4	3	3.33333	3	4	3	4	4	4	4	4	4	4	4	4	4	3.66667	3	4	4	4.8	5	5	5	5	4
429	2	2	3	2	7	3	4	4	3	4	5	4	4	4	4	4.5	4	4	5	5	4.75	5	5	5	4	4	4	4	4	4.5	5	5	4	4	4	4	4	4	4	4	4	4	4	5	5	5	5	5	5
430	2	2	3	2	7	3	4.25	4	4	4	5	4	4	4	4	4.25	5	4	4	4	3.75	3	4	4	4	4	4	4	4	4.5	4	5	4	5	3.5	3	4	3	4	2.66667	3	4	1	4	4	4	3	4	5
431	1	2	3	2	7	5	5	5	5	5	5	3.66667	3	3	5	3	3	3	3	3	3.75	4	4	3	4	3.33333	3	4	3	3.25	3	4	3	3	3	3	3	3	3	3	3	3	3	4	4	4	4	4	4
432	2	4	1	2	7	1	3	4	2	2	4	4	4	4	4	4	4	4	4	4	4.25	4	4	4	5	4.33333	4	5	4	4.5	4	5	4	5	4.5	4	5	4	5	4.33333	4	5	4	5	5	5	5	5	5
433	2	1	3	2	1	2	4	4	4	4	4	4	4	4	4	3.25	3	3	3	4	4	3	4	5	4	4.33333	5	5	3	3.25	4	2	4	3	3.25	3	3	4	3	4	4	4	4	4.8	5	4	5	5	5
434	2	2	3	2	2	5	4.5	5	4	5	4	2.66667	3	3	2	3	3	2	4	3	3.5	5	5	1	3	3.66667	4	2	5	4	4	3	5	4	4.75	5	4	5	5	3.66667	4	3	4	4.6	4	4	5	5	5
435	2	1	1	2	1	1	3.75	4	4	3	4	3.33333	3	3	4	3.25	3	4	3	3	1.75	2	2	2	1	3.66667	3	4	4	3.25	3	2	4	4	2.75	2	3	3	3	2.66667	2	2	4	3.8	3	2	5	5	4
436	1	2	3	2	2	2	4.25	5	4	4	4	3.66667	3	4	4	3.25	3	3	4	3	3.25	3	3	4	3	4	4	4	4	3.75	4	4	4	3	3	3	3	3	3	3.33333	3	3	4	4	4	4	4	4	4
437	2	3	1	2	7	2	4.5	4	5	4	5	3.33333	3	3	4	4.25	4	4	4	5	3.5	5	3	3	3	2	2	2	2	4	4	4	3	5	3.5	3	3	4	4	4.33333	3	5	5	4.6	4	5	4	5	5
438	2	3	2	2	7	4	4	4	4	4	4	4.33333	5	4	4	4.25	4	4	4	5	4.25	5	3	4	5	3	3	3	3	4	4	4	4	4	5	5	5	5	5	4.33333	5	4	4	5	5	5	5	5	5
439	1	1	3	2	1	2	3.75	4	4	3	4	4	4	4	4	3	3	3	3	3	3.75	3	4	4	4	4	4	4	4	4	4	4	4	4	4	4	4	4	4	4	4	4	4	4.2	4	4	4	4	5
440	2	3	3	2	2	5	4.25	4	4	4	5	4	4	4	4	3.5	3	3	4	4	3	3	3	3	3	4	4	4	4	4	4	4	4	4	4.5	5	4	4	5	4.33333	5	4	4	4.6	4	4	5	5	5
441	2	1	2	2	1	5	4	4	4	4	4	5	5	5	5	3	3	3	3	3	3	3	3	3	3	3.66667	4	4	3	3.5	3	3	4	4	3.5	3	3	4	4	3.33333	3	4	3	4	4	4	4	4	4
442	1	1	2	2	1	3	4	4	5	3	4	4	4	3	5	4	4	4	4	4	3.75	4	4	3	4	2.33333	2	3	2	4.25	4	4	5	4	4	4	4	4	4	4.33333	5	4	4	3.8	2	5	5	3	4
443	1	1	3	2	1	3	1	1	1	1	1	1	1	1	1	4	4	4	4	4	3.25	3	3	3	4	4.33333	4	5	4	4	4	4	4	4	4	4	4	4	4	3.66667	4	4	3	4.4	5	5	4	4	4
444	2	1	3	2	1	3	3.5	3	3	4	4	4	4	4	4	3.75	3	4	4	4	2.25	2	3	2	2	4	4	4	4	4	4	4	4	4	4	4	4	4	4	4	4	4	4	4.2	4	4	5	4	4
445	2	2	3	2	7	4	2.5	2	2	2	4	3	3	3	3	4	4	4	4	4	3	3	3	3	3	3.33333	3	4	3	4	4	4	4	4	3.5	4	3	4	3	3	3	3	3	4	4	4	4	4	4
446	1	2	3	2	3	2	4.25	4	5	4	4	4	4	4	4	4	4	4	4	4	3.75	3	4	4	4	4	4	4	4	4	4	4	4	4	5	5	5	5	5	5	5	5	5	5	5	5	5	5	5
447	1	1	3	2	3	2	3.5	5	2	3	4	3.33333	3	3	4	5	5	5	5	5	5	5	5	5	5	3	3	3	3	5	5	5	5	5	5	5	5	5	5	5	5	5	5	4.4	2	5	5	5	5
448	2	2	3	2	3	2	3.75	4	4	3	4	3.33333	3	3	4	4	4	4	4	4	3.25	3	3	4	3	3	3	3	3	4	4	4	4	4	4	4	4	4	4	4	4	4	4	5	5	5	5	5	5
449	1	2	3	2	3	2	1.25	1	1	1	2	2	2	2	2	3	3	3	3	3	1.5	2	2	1	1	5	5	5	5	5	5	5	5	5	5	5	5	5	5	5	5	5	5	4.4	4	4	5	5	4
450	2	3	1	2	7	4	3.75	4	4	2	5	5	5	5	5	5	5	5	5	5	5	5	5	5	5	4.33333	5	4	4	5	5	5	5	5	4.75	5	5	5	4	4.33333	4	5	4	5	5	5	5	5	5
451	2	1	3	2	7	4	5	5	5	5	5	4	4	4	4	4	4	4	4	4	3.5	4	4	3	3	3	3	3	3	4	4	4	4	4	3.75	3	4	4	4	4	4	4	4	4	4	4	4	4	4
452	1	3	3	2	4	2	5	5	5	5	5	5	5	5	5	5	5	5	5	5	5	5	5	5	5	3	3	3	3	5	5	5	5	5	5	5	5	5	5	5	5	5	5	5	5	5	5	5	5
453	2	4	1	2	7	3	4.5	5	4	5	4	5	5	5	5	4.75	4	5	5	5	5	5	5	5	5	2	2	2	2	5	5	5	5	5	5	5	5	5	5	5	5	5	5	4.6	4	4	5	5	5
454	2	2	1	2	7	2	3.75	4	4	4	3	3.33333	4	3	3	4	4	4	4	4	3	3	3	3	3	4	4	4	4	4	4	4	4	4	3	3	3	3	3	3	3	3	3	4	4	4	4	4	4
455	2	1	3	2	7	2	4	4	4	4	4	3.33333	4	3	3	4	4	4	4	4	4	4	4	4	4	3.33333	3	4	3	4	4	4	4	4	4	4	4	4	4	4	4	4	4	4.2	4	4	4	4	5
456	2	4	2	2	7	3	3.25	3	3	3	4	2.66667	3	2	3	5	5	5	5	5	5	5	5	5	5	2	2	2	2	5	5	5	5	5	4.25	5	4	4	4	5	5	5	5	4	4	4	4	4	4
457	2	3	1	2	7	3	4	4	4	4	4	3	3	3	3	4	4	4	4	4	4	4	4	4	4	3	3	3	3	4	4	4	4	4	4	4	4	4	4	4	4	4	4	4	4	4	4	4	4
458	1	2	3	2	2	3	3	4	2	3	3	3.33333	4	3	3	2.5	2	3	3	2	2.5	2	3	3	2	2.33333	3	2	2	4.5	5	4	5	4	3.75	3	4	4	4	4.66667	5	4	5	4.6	5	4	5	5	4
459	2	4	1	2	7	3	5	5	5	5	5	5	5	5	5	5	5	5	5	5	5	5	5	5	5	2	2	2	2	5	5	5	5	5	4	3	3	5	5	3.33333	3	3	4	5	5	5	5	5	5
460	1	2	2	2	3	2	5	5	5	5	5	5	5	5	5	5	5	5	5	5	5	5	5	5	5	1	1	1	1	4.75	5	4	5	5	4.75	5	5	5	4	5	5	5	5	5	5	5	5	5	5
461	1	2	3	2	5	2	4.25	4	4	4	5	4.33333	4	5	4	4	4	4	4	4	4	4	4	4	4	4	4	4	4	4	4	4	4	4	4.5	5	4	4	5	3	3	3	3	4.2	4	4	4	4	5
462	1	2	3	2	3	3	5	5	5	5	5	5	5	5	5	5	5	5	5	5	4	4	4	4	4	3	3	3	3	5	5	5	5	5	4	4	4	4	4	4	4	4	4	5	5	5	5	5	5
463	2	3	3	2	2	3	4	4	4	4	4	4	4	4	4	4	4	4	4	4	5	5	5	5	5	2	2	2	2	4.5	5	5	4	4	4	4	4	4	4	4	4	4	4	4	4	4	4	4	4
464	1	4	2	2	7	2	5	5	5	5	5	4	4	4	4	4	4	4	4	4	5	5	5	5	5	4	4	4	4	5	5	5	5	5	4	4	4	4	4	4	4	4	4	4	4	4	4	4	4
465	2	3	2	2	5	3	4	4	4	4	4	4	4	4	4	4	4	4	4	4	4	4	4	4	4	2	2	2	2	4	4	4	4	4	5	5	5	5	5	4	4	4	4	4	4	4	4	4	4
466	2	1	3	2	1	4	5	5	5	5	5	5	5	5	5	5	5	5	5	5	4	4	4	4	4	4	4	4	4	5	5	5	5	5	4	4	4	4	4	4	4	4	4	5	5	5	5	5	5
467	1	3	1	2	5	2	5	5	5	5	5	5	5	5	5	5	5	5	5	5	4.75	5	5	5	4	3.33333	4	3	3	5	5	5	5	5	5	5	5	5	5	5	5	5	5	5	5	5	5	5	5
468	2	4	1	2	7	3	1	1	1	1	1	1	1	1	1	2	2	2	2	2	2	2	2	2	2	4	4	4	4	2	2	2	2	2	1	1	1	1	1	1	1	1	1	1.4	3	1	1	1	1
469	2	2	3	2	2	3	5	5	5	5	5	5	5	5	5	4	4	4	4	4	4.5	5	5	4	4	2	2	2	2	4	4	4	4	4	5	5	5	5	5	5	5	5	5	5	5	5	5	5	5
470	2	5	3	2	2	2	4	4	4	4	4	4	4	4	4	3.75	4	4	4	3	3	3	3	3	3	3.33333	3	4	3	4.25	3	5	5	4	3.5	4	4	3	3	4	4	4	4	4.8	4	5	5	5	5
471	1	2	3	2	2	3	5	5	5	5	5	4.66667	5	4	5	4.75	5	5	5	4	4	5	5	5	5	2.66667	3	2	3	5	5	5	5	5	5	5	5	5	5	5	5	5	5	5	5	5	5	5	5
472	1	1	1	2	7	3	2.75	3	2	2	4	3.66667	4	3	4	3.25	4	3	3	3	3.75	4	3	5	3	2.66667	3	4	1	2	1	1	3	3	3.75	3	4	4	4	4	4	4	4	3.6	5	3	3	4	3
473	1	3	1	2	6	2	5	5	5	5	5	5	5	5	5	5	5	5	5	5	4.25	4	5	4	4	3	3	3	3	5	5	5	5	5	4	4	4	4	4	3	3	3	3	5	5	5	5	5	5
474	1	3	1	2	7	1	3.25	3	3	3	4	4	4	4	4	4	4	4	4	4	4	4	4	4	4	3.66667	4	3	4	3.75	3	4	4	4	4	4	4	4	4	3.66667	4	4	3	3.6	3	4	4	4	3
475	1	4	1	2	6	2	4	4	4	4	4	4	4	4	4	4	4	4	4	4	4.5	4	4	5	5	2	2	2	2	4	4	4	4	4	4	4	4	4	4	4	4	4	4	5	5	5	5	5	5
476	1	3	1	2	5	3	3.75	3	4	4	4	4	4	4	4	3.75	4	4	4	3	3	3	3	3	3	2.66667	3	3	2	4.25	3	5	5	4	3.5	4	4	3	3	4	4	4	4	4.8	4	5	5	5	5
477	2	3	2	2	5	4	4	4	4	4	4	4	4	4	4	2.75	3	2	3	3	2.75	3	3	2	3	3.33333	3	4	3	3.75	4	3	4	4	3.25	3	4	3	3	3	4	3	2	3.4	2	3	4	4	4
478	2	3	1	2	7	5	5	5	5	5	5	5	5	5	5	5	5	5	5	5	5	5	5	5	5	5	5	5	5	4.25	5	4	4	4	5	5	5	5	5	4	4	4	4	4.4	5	5	4	4	4
479	2	2	2	2	5	4	4	4	4	4	4	4	4	4	4	4	4	4	4	4	4	4	4	4	4	3	3	3	3	4	4	4	4	4	4	4	4	4	4	4	4	4	4	3.8	3	4	4	4	4
480	2	2	2	2	5	3	4	4	4	4	4	5	5	5	5	5	5	5	5	5	4	4	4	4	4	2	2	2	2	5	5	5	5	5	4	4	4	4	4	3	3	3	3	5	5	5	5	5	5
481	2	3	1	2	5	2	4	4	4	4	4	4	4	4	4	4	4	4	4	4	4	4	4	4	4	1.66667	2	2	1	4.5	5	5	4	4	4.25	4	4	5	4	4	4	4	4	4	4	4	4	4	4
482	2	4	1	2	5	3	5	5	5	5	5	5	5	5	5	5	5	5	5	5	5	5	5	5	5	2	2	2	2	5	5	5	5	5	4.25	4	5	4	4	3	3	3	3	5	5	5	5	5	5
483	2	3	1	2	4	5	4	4	4	4	4	4	4	4	4	3	3	3	3	3	3	3	3	3	3	3	3	3	3	4	4	4	4	4	4	4	4	4	4	4	4	4	4	4	4	4	4	4	4
484	2	2	2	2	5	2	4.25	4	5	4	4	4	4	4	4	4	4	4	4	4	3.75	3	4	4	4	4	4	4	4	4	4	4	4	4	4	4	4	4	4	4	4	4	4	4	4	4	4	4	4
485	2	2	2	2	7	5	3	3	3	3	3	3	3	3	3	4	4	4	4	4	4	4	4	4	4	4	4	4	4	4	4	4	4	4	4	4	4	4	4	4	4	4	4	4	4	4	4	4	4
486	2	3	1	2	7	2	4.25	5	4	4	4	4	4	4	4	4	4	4	4	4	4	4	4	4	4	4	4	4	4	4	4	4	4	4	4	4	4	4	4	4	4	4	4	4	4	4	4	4	4
487	2	3	1	2	5	5	4.75	5	5	5	4	4.33333	4	4	5	4	4	4	4	4	3.5	4	3	3	4	4	4	4	4	4.5	5	5	4	4	4	4	4	4	4	4	4	4	4	4	4	4	4	4	4
488	2	3	1	2	7	2	4	4	4	4	4	4	4	4	4	4	4	4	4	4	3.75	3	4	4	4	4	4	4	4	4	4	4	4	4	4	4	4	4	4	4	4	4	4	4	4	4	4	4	4
489	2	1	3	2	1	3	4.25	4	4	4	5	3.66667	4	3	4	4.25	4	4	5	4	3.5	4	4	3	3	3.66667	3	4	4	4.25	4	4	4	5	4.25	4	4	4	5	4	4	4	4	4.8	4	5	5	5	5
490	2	2	2	2	6	3	4	4	4	4	4	4	4	4	4	4	4	4	4	4	2.5	2	3	3	2	2.33333	2	3	2	4	4	4	4	4	4.5	5	5	4	4	3.33333	3	4	3	5	5	5	5	5	5
491	2	3	1	2	5	4	5	5	5	5	5	5	5	5	5	4.75	5	5	5	4	5	5	5	5	5	4	4	4	4	5	5	5	5	5	5	5	5	5	5	5	5	5	5	4.6	5	4	5	4	5
492	1	3	1	2	7	5	4	4	4	4	4	4	4	4	4	3.75	4	4	3	4	3.5	3	4	3	4	3.66667	3	4	4	3.5	4	3	4	3	3.5	4	3	4	3	3.66667	4	3	4	4	4	4	4	4	4
493	2	2	2	2	6	4	4	4	4	4	4	5	5	5	5	5	5	5	5	5	4.5	4	5	4	5	4	4	4	4	5	5	5	5	5	4	4	4	4	4	4	4	4	4	5	5	5	5	5	5
494	1	2	2	2	6	3	3	3	3	3	3	2	2	1	3	1	1	1	1	1	1.5	2	2	1	1	4.33333	4	5	4	1	1	1	1	1	3	3	3	3	3	3	3	3	3	3	3	3	3	3	3
495	2	3	1	2	7	5	4.75	4	5	5	5	5	5	5	5	5	5	5	5	5	4.75	5	4	5	5	4	4	4	4	4.75	5	4	5	5	4.25	5	4	4	4	4.66667	5	4	5	4.8	5	5	5	5	4
496	1	1	1	2	7	4	4	4	4	4	4	4	4	4	4	3.25	4	2	3	4	3	3	4	2	3	4.33333	4	5	4	3.5	3	4	3	4	3.75	5	3	4	3	4.33333	5	4	4	3.8	3	4	4	4	4
497	2	3	1	2	7	5	4.5	4	4	5	5	4	4	4	4	4	4	4	4	4	3	3	3	3	3	4	4	4	4	3.5	4	3	3	4	4	4	4	4	4	4	4	4	4	4.6	4	4	5	5	5
498	1	5	1	2	7	2	4	4	4	4	4	4	4	4	4	4	4	4	4	4	4	4	4	4	4	2.66667	3	3	2	4	4	4	4	4	4	4	4	4	4	4	4	4	4	4.4	4	4	5	5	4
[truncated: 6 more columns]
