# Supplementary material for: Examining the acceptance of drone delivery services among Chinese consumers: A perspective from urban and rural areas
Source: PLoS One. 2025 Sep 29;20(9):e0333422. doi: 10.1371/journal.pone.0333422 (PMC12478889; doi:10.1371/journal.pone.0333422)
Supplement: S2 Data — (XLSX) [file pone.0333422.s002.xlsx]

## Sheet: Sheet1
Serial Number	Current place of residence	Environmental Cognition	I am concerned about environmental issues.	I am also concerned about traffic congestion.	I am particularly worried about the environmental problems caused by motor vehicle emissions.	If everyone contributes, environmental problems can be significantly improved.	UAV-Environmental Cognition	Drone courier delivery is more environmentally friendly.	Drone courier services help alleviate traffic congestion.	Powered primarily by batteries, drone courier deliveries can significantly reduce exhaust pollution.	Perceived Usefulness	Using drone courier deliveries can shorten my waiting time.	The use of drones for courier deliveries ensures that I receive my items promptly.	Drone courier services offer faster delivery times.	Overall, I find drone courier delivery to be highly useful.	Perceived Ease Of Use	Courier delivery with drones is straightforward.	No complex procedures are required to receive drone-delivered packages.	With drone courier deliveries, I don’t have to worry about operational difficulties.	Overall, I find drone courier delivery easy to use.	Perceived Risk	I am concerned about potential privacy breaches when using drone courier services.	I worry about the possibility of drones making errors in delivering packages.	I am also concerned about the risk of unreasonable or fraudulent charges when using drone courier services.	Health Safety	Drone courier deliveries can minimize human contact and reduce the risk of disease transmission.	Drone courier services can respond to health emergencies and help protect public health.	Drone courier delivery can enhance the speed of emergency medical supply transport, safeguarding people's health.	Drone courier delivery can reduce ground traffic and help prevent traffic accidents.	Policy Support	The more the country promotes drone courier delivery, the more willing I am to accept it.	The stronger the policy support, the greater my willingness to accept drone courier deliveries.	The better the insurance coverage, the more willing I am to accept drone courier services.	I would be more willing to accept drone courier deliveries if there were policies subsidizing delivery costs.	Social Norm	The more people who are willing to accept drone courier deliveries, the more inclined I am to accept them as well.	If drone courier deliveries are widely accepted, I would be willing to adopt them too.	I would accept drone courier deliveries in order to align with societal norms.	Service Performance	Distribution costs	Delivery speed	Weight-carrying capacity	Technological maturity	Adaptability to severe weather conditions	Willingness Accept	I am willing to use drone courier delivery.	I am open to the idea of drone courier deliveries.	I would likely accept a drone courier delivery.	I would recommend drone courier delivery to my relatives and friends.
1	1	4	5	4	4	3	4	4	4	4	4.75	5	4	5	5	3.25	4	3	3	3	2	2	2	2	4	4	4	5	3	4.5	5	4	5	4	3.66667	4	4	3	4	4	3	4	5	4	4	4	4	4	4
2	1	4	3	4	5	4	4.66667	5	4	5	3.75	4	3	3	5	4.25	5	4	5	3	1.33333	1	1	2	4	5	3	4	4	4.25	5	5	3	4	4.66667	5	5	4	4.2	5	4	5	3	4	4.25	5	5	4	3
3	1	2	2	1	2	3	1.66667	3	1	1	1.75	2	2	2	1	1.75	3	2	1	1	4	4	4	4	2	2	1	3	2	1.5	2	1	1	2	2	1	2	3	2.8	3	2	2	4	3	2	2	2	2	2
4	1	4.5	5	3	5	5	4.66667	5	4	5	4.5	4	5	4	5	4	4	5	4	3	2.33333	2	3	2	4.5	4	4	5	5	4.75	5	5	5	4	4.66667	5	5	4	4.8	5	5	4	5	5	4.25	5	4	4	4
5	1	5	5	5	5	5	5	5	5	5	4	3	4	4	5	4	4	4	4	4	2	3	2	1	4.5	5	4	5	4	4.25	4	4	5	4	4.66667	5	5	4	4.8	4	5	5	5	5	4	5	3	4	4
6	1	1.5	1	1	2	2	1.33333	1	1	2	1.25	2	1	1	1	2.25	3	2	2	2	4	4	4	4	1.75	1	2	2	2	1.5	2	1	2	1	2.66667	2	3	3	2.2	3	2	1	2	3	2	2	2	2	2
7	1	4	3	4	4	5	4	4	4	4	4.25	4	4	4	5	4	4	4	4	4	3	2	3	4	4	4	4	4	4	3.75	4	3	4	4	3.33333	3	4	3	4.8	5	4	5	5	5	4	4	4	4	4
8	1	1.5	2	1	1	2	1.66667	3	1	1	2	3	2	1	2	1.75	2	1	1	3	4.33333	3	5	5	2.25	3	3	2	1	2	1	2	2	3	1.66667	2	2	1	1.8	3	2	1	2	1	2	2	2	2	2
9	1	3.75	5	3	3	4	3.66667	3	4	4	4.25	4	4	4	5	4.5	4	5	5	4	1.33333	1	2	1	4	5	4	4	3	4.25	3	5	5	4	4	3	4	5	3.6	4	3	3	4	4	4	5	4	4	3
10	1	4	5	4	4	3	4.33333	5	4	4	3.75	4	3	3	5	3.75	4	3	4	4	2	3	2	1	4.25	4	4	5	4	4.25	3	5	5	4	5	5	5	5	4.4	4	5	3	5	5	4.25	4	5	4	4
11	1	4.25	4	5	4	4	3.33333	4	3	3	3.5	3	5	3	3	4	4	5	4	3	2	2	2	2	4.25	5	3	5	4	4.5	5	4	5	4	4.66667	4	5	5	4.2	4	5	4	5	3	4	4	4	4	4
12	1	4	4	4	5	3	4.33333	5	4	4	4.25	4	4	5	4	4.5	4	5	4	5	2	3	2	1	4.5	5	4	5	4	4.5	4	5	4	5	4	4	4	4	4	4	4	4	3	5	4.25	5	4	4	4
13	1	3.75	4	4	4	3	4.66667	4	5	5	4.25	4	4	5	4	4	4	4	3	5	1.66667	1	2	2	4.25	5	3	5	4	4.75	5	5	5	4	4.66667	5	5	4	4	3	5	3	5	4	4.5	5	5	4	4
14	1	4	5	4	4	3	4.66667	5	4	5	4.25	4	5	3	5	3.5	3	3	3	5	1.66667	2	2	1	4.25	4	3	5	5	4.25	4	4	4	5	4	4	4	4	4.2	4	4	5	4	4	4.25	5	4	4	4
15	1	3.5	3	3	4	4	4.33333	5	4	4	4.5	4	5	4	5	4	4	4	4	4	1.66667	2	2	1	4.75	5	5	5	4	4.25	5	4	3	5	4.33333	4	5	4	3.8	3	4	3	4	5	4.25	5	4	4	4
16	1	4.5	5	4	5	4	4.66667	4	5	5	4.25	4	4	4	5	4.25	4	5	4	4	1.33333	1	1	2	4	4	3	5	4	4.5	5	5	4	4	3.33333	3	4	3	4.2	4	5	4	4	4	4	5	3	4	4
17	1	4.25	4	4	4	5	3.66667	3	4	4	3.5	4	3	4	3	4.25	5	3	4	5	1.66667	2	1	2	4.5	4	5	5	4	4.25	5	4	4	4	4	4	4	4	4.4	4	5	3	5	5	4.5	5	4	5	4
18	1	4.25	3	4	5	5	4.66667	5	4	5	4.75	5	5	4	5	4.5	4	5	4	5	2.33333	2	2	3	3.75	5	3	4	3	3.5	3	4	3	4	4	4	3	5	4.2	5	3	3	5	5	4	4	4	4	4
19	1	3.75	3	4	5	3	4	5	4	3	4.25	3	5	4	5	3	3	3	3	3	1.66667	2	2	1	4.5	5	4	5	4	4	3	5	4	4	4	3	5	4	4.4	4	5	4	5	4	4.25	4	4	5	4
20	1	4.25	5	4	4	4	4.66667	4	5	5	4.5	4	4	5	5	3.75	4	3	3	5	2.66667	2	3	3	4.5	4	5	4	5	4.25	5	4	4	4	3	3	3	3	4	4	5	3	5	3	4.25	5	4	4	4
21	1	4.25	5	4	4	4	3.66667	3	3	5	4.25	5	3	4	5	3.5	3	4	3	4	1.33333	2	1	1	4.25	5	4	4	4	4.5	5	4	5	4	4	4	4	4	4.6	5	5	3	5	5	4	5	3	5	3
22	1	4.25	5	4	4	4	3.33333	4	3	3	4.5	4	5	4	5	3.75	4	3	3	5	2.33333	3	2	2	4.5	5	4	5	4	4.25	4	4	5	4	4	3	5	4	4.2	5	4	4	5	3	4	4	4	4	4
23	1	1.5	2	1	1	2	2	3	2	1	2	2	1	3	2	2.25	2	3	2	2	3.66667	4	3	4	2	2	1	3	2	1.5	2	1	2	1	2.33333	3	2	2	2	3	2	2	1	2	2	2	2	2	2
24	1	2.5	2	2	3	3	1.66667	2	2	1	1.5	1	2	2	1	2	3	1	3	1	4.33333	4	4	5	2	1	3	3	1	1.5	1	1	2	2	1.66667	2	1	2	1.6	1	2	2	2	1	1.75	2	3	1	1
25	1	4.5	5	5	4	4	4.66667	4	5	5	4.25	5	4	4	4	4.5	5	5	3	5	2.33333	3	1	3	4.5	5	5	4	4	4.25	5	4	4	4	4.33333	4	5	4	4.8	5	5	4	5	5	4.25	5	3	4	5
26	1	4	4	4	5	3	4.33333	4	4	5	4.5	5	4	4	5	4.5	4	5	4	5	2.33333	3	2	2	4.5	4	5	5	4	4.25	5	5	4	3	5	5	5	5	4.2	3	4	4	5	5	3.75	5	4	3	3
27	1	4.5	5	3	5	5	4.66667	5	5	4	3.75	4	4	3	4	3.75	4	3	4	4	1.66667	1	2	2	4.5	4	5	5	4	3.75	4	3	4	4	4.33333	4	5	4	4	3	5	4	5	3	4.25	4	4	4	5
28	1	3.75	4	4	3	4	4.33333	5	5	3	4.75	5	5	4	5	4.5	4	5	4	5	2.33333	2	2	3	4.5	5	5	4	4	4.75	5	5	5	4	3.66667	4	4	3	4	4	5	4	3	4	4	4	4	4	4
29	1	4.25	4	4	5	4	4.66667	5	4	5	4.25	4	5	3	5	4	4	5	4	3	1.66667	1	2	2	4	5	3	4	4	4.5	5	4	5	4	4	3	5	4	4.4	5	3	4	5	5	4.5	5	4	4	5
30	1	4.5	4	4	5	5	4.66667	5	4	5	4.5	5	5	3	5	3.5	4	3	3	4	1.66667	1	2	2	4.75	4	5	5	5	4.75	5	5	5	4	4.66667	5	5	4	4.2	3	4	5	5	4	4.75	5	4	5	5
31	1	4	4	4	4	4	3.66667	3	4	4	4	4	3	4	5	4.75	5	5	4	5	1.66667	2	2	1	4	4	4	4	4	4.25	5	4	4	4	4.33333	4	5	4	4.6	4	4	5	5	5	4.5	5	4	4	5
32	1	4.25	3	4	5	5	4.66667	5	5	4	4	4	5	4	3	4	4	4	4	4	2	2	3	1	4.5	3	5	5	5	4.5	5	4	4	5	4.33333	4	4	5	3.4	3	4	4	3	3	3.5	4	3	4	3
33	1	4	4	5	3	4	3.66667	3	4	4	4.25	3	5	4	5	4.25	4	5	4	4	1.33333	2	1	1	4	4	3	5	4	4.25	4	4	5	4	3.66667	3	4	4	3.6	3	3	4	4	4	4	4	4	5	3
34	1	4.25	5	4	4	4	4.66667	5	4	5	4.75	5	5	4	5	4	5	3	3	5	1.66667	2	2	1	3.5	3	3	4	4	4.25	5	4	4	4	4.66667	4	5	5	4.4	4	4	4	5	5	4.25	5	4	4	4
35	1	3.75	4	3	5	3	3.33333	3	2	5	4.5	5	4	5	4	3.75	5	3	4	3	2.33333	3	2	2	4	4	3	4	5	4.25	3	4	5	5	4	4	4	4	4.6	4	5	4	5	5	4.75	4	5	5	5
36	1	4.25	3	5	4	5	4	5	4	3	4.25	5	4	4	4	4.5	5	5	4	4	1.66667	2	2	1	4.25	4	5	4	4	4.5	5	4	4	5	4	4	4	4	3.8	4	4	3	4	4	4.25	5	4	4	4
37	1	5	5	5	5	5	4.33333	5	4	4	3.75	3	4	5	3	4.25	4	4	5	4	2	3	2	1	4.75	5	5	4	5	3.5	3	4	4	3	4	5	3	4	4.2	5	5	4	4	3	4.75	5	5	4	5
38	1	4.25	4	4	5	4	5	5	5	5	4.75	5	5	4	5	4.25	4	5	4	4	1.33333	1	1	2	4.5	4	4	5	5	4	3	4	5	4	3.66667	3	4	4	4.4	5	5	5	4	3	3.25	3	3	3	4
39	1	4	4	4	5	3	4	4	5	3	4	4	3	4	5	4.5	4	4	5	5	2.66667	3	2	3	4.25	4	4	5	4	4	4	4	4	4	3.66667	3	4	4	4.2	5	5	4	4	3	4.75	5	4	5	5
40	1	3.5	3	3	4	4	4.33333	5	4	4	5	5	5	5	5	3.5	4	3	3	4	2.33333	2	2	3	4.25	5	5	3	4	4.25	5	3	5	4	3.66667	4	3	4	4.6	4	5	4	5	5	4.25	4	5	4	4
41	1	4	4	4	3	5	4.33333	4	5	4	3.5	3	4	3	4	3.25	3	3	3	4	2	2	2	2	4.5	4	5	4	5	4.75	4	5	5	5	4	4	4	4	5	5	5	5	5	5	3.75	4	4	4	3
42	1	4	4	4	4	4	5	5	5	5	4.75	5	5	5	4	3	3	3	3	3	2.66667	2	4	2	5	5	5	5	5	5	5	5	5	5	5	5	5	5	4.2	4	4	4	4	5	4.25	5	4	4	4
43	1	4.25	3	5	4	5	5	5	5	5	3.5	3	3	4	4	2.25	3	2	2	2	4.33333	4	5	4	4.75	5	5	5	4	4.5	4	4	5	5	4.33333	5	4	4	5	5	5	5	5	5	4.25	4	5	5	3
44	1	5	5	5	5	5	4	3	4	5	3	3	3	3	3	3	2	3	4	3	3.33333	4	3	3	4	4	4	4	4	3.25	3	3	3	4	2	2	2	2	4	5	4	3	4	4	3	3	3	3	3
45	1	3.75	4	4	3	4	4.33333	3	5	5	4	4	4	4	4	3	3	3	3	3	2	2	2	2	4	4	4	4	4	4.75	5	5	5	4	4	4	5	3	4.8	5	4	5	5	5	4	4	4	4	4
46	1	5	5	5	5	5	4.66667	5	4	5	4.25	4	5	4	4	2.5	2	2	3	3	2	2	2	2	5	5	5	5	5	4.75	4	5	5	5	4.66667	5	5	4	5	5	5	5	5	5	5	5	5	5	5
47	1	3.75	3	4	3	5	4	4	4	4	3.75	4	3	4	4	3.25	3	4	3	3	3.33333	3	4	3	4	4	4	4	4	4.75	5	5	5	4	5	5	5	5	4.8	4	5	5	5	5	4.25	4	4	5	4
48	1	4.5	4	5	5	4	3.66667	3	4	4	3	3	3	3	3	3	3	3	3	3	3.66667	3	4	4	3.5	3	4	4	3	3.25	3	3	4	3	3	3	3	3	4.8	4	5	5	5	5	3.5	3	4	4	3
49	1	4.5	5	4	4	5	4.66667	5	5	4	4.75	4	5	5	5	4.25	4	4	5	4	3.33333	3	4	3	4.25	4	4	5	4	4.5	4	5	5	4	4.33333	4	5	4	4.8	5	5	5	4	5	4.25	4	4	5	4
50	1	4	3	4	4	5	4	4	4	4	3.75	3	4	4	4	3	3	3	3	3	3.33333	3	4	3	4.25	4	4	4	5	4.75	5	5	5	4	4.33333	5	5	3	5	5	5	5	5	5	4	4	4	4	4
51	1	4.5	4	4	5	5	3.33333	4	2	4	4	4	4	4	4	3	3	3	3	3	4	4	4	4	3.5	4	3	3	4	4	4	4	4	4	4	4	4	4	4.6	4	4	5	5	5	3.5	3	4	4	3
52	1	4	4	4	4	4	4	4	4	4	3.75	4	4	4	3	3.25	3	3	3	4	4	4	4	4	4.5	4	4	5	5	4.25	4	4	5	4	4.33333	5	4	4	5	5	5	5	5	5	4	4	4	4	4
53	1	4	4	4	4	4	5	5	5	5	4	4	4	4	4	4	4	4	4	4	3	3	3	3	5	5	5	5	5	3.5	4	3	3	4	4.33333	4	5	4	5	5	5	5	5	5	4	4	4	4	4
54	1	4	4	4	4	4	3.33333	4	3	3	4	4	4	4	4	4	4	4	4	4	3.33333	3	4	3	4	4	4	4	4	4	4	4	4	4	4	4	4	4	4.2	4	4	4	4	5	3.75	4	4	4	3
55	1	4.25	4	4	4	5	4	4	4	4	4	4	4	4	4	2.75	2	3	3	3	4	4	4	4	4	4	4	4	4	3.75	3	4	4	4	3.66667	3	4	4	4.6	5	4	4	5	5	3.75	4	4	4	3
56	1	3.75	4	4	4	3	4	4	4	4	3.5	4	3	4	3	3	3	3	3	3	3.66667	4	4	3	4.5	5	5	5	3	4	4	4	4	4	5	5	5	5	4.8	4	5	5	5	5	3.25	3	3	4	3
57	1	4.25	4	4	4	5	3.66667	4	3	4	4.25	4	4	5	4	3.5	4	4	3	3	3.66667	3	4	4	4.25	4	4	4	5	4.25	4	4	4	5	4	4	4	4	4.8	4	5	5	5	5	3.75	3	4	4	4
58	1	5	5	5	5	5	5	5	5	5	5	5	5	5	5	5	5	5	5	5	2	2	2	2	5	5	5	5	5	4.25	4	5	4	4	3	3	3	3	5	5	5	5	5	5	4.5	5	5	5	3
59	1	5	5	5	5	5	4.66667	5	4	5	4.75	4	5	5	5	4	4	4	4	4	4	4	4	4	5	5	5	5	5	4	4	4	4	4	4	4	4	4	5	5	5	5	5	5	5	5	5	5	5
60	1	3.75	4	4	3	4	5	5	5	5	3	3	3	3	3	3	3	3	3	3	3.66667	4	4	3	3.5	3	3	4	4	3.5	3	3	4	4	3.33333	3	4	3	4	4	4	4	4	4	4.25	5	4	4	4
61	1	3.25	3	5	1	4	4.66667	5	5	4	5	5	5	5	5	3	3	3	3	3	2	2	3	1	5	5	5	5	5	5	5	5	5	5	4.66667	5	5	4	4.2	5	5	2	4	5	4.5	5	5	4	4
62	1	3.5	4	4	3	3	3.33333	3	4	3	5	5	5	5	5	4.25	5	4	4	4	3	3	2	4	4.75	5	5	4	5	4.75	4	5	5	5	5	5	5	5	4.8	5	4	5	5	5	3.75	4	4	4	3
63	1	4.25	4	4	5	4	3.66667	4	3	4	4.25	5	4	4	4	3	3	3	3	3	2	2	2	2	3.5	4	3	4	3	3	3	3	3	3	3	3	3	3	5	5	5	5	5	5	4	4	4	4	4
64	1	4.5	4	4	5	5	4	4	4	4	4	4	4	4	4	4	4	4	4	4	3	3	3	3	4	4	4	4	4	4	4	4	4	4	3.66667	4	3	4	4.4	4	4	5	5	4	3.75	3	4	4	4
65	1	4	4	4	4	4	3.66667	4	3	4	4	4	4	4	4	3	3	3	3	3	2.66667	2	4	2	4	4	4	4	4	4	4	4	4	4	4	4	4	4	4.6	4	5	4	5	5	3.5	3	4	4	3
66	1	5	5	5	5	5	4.33333	5	4	4	4.25	4	5	4	4	4	4	4	4	4	2	2	3	1	5	5	5	5	5	4	4	4	4	4	4	5	3	4	4.8	4	5	5	5	5	3.75	4	4	4	3
67	2	4.25	5	4	4	4	5	5	5	5	4.25	4	4	4	5	3.5	3	3	4	4	4	4	4	4	4	4	4	4	4	3.75	3	4	4	4	4	4	4	4	4	4	4	4	4	4	4.5	5	5	4	4
68	2	4	4	4	4	4	4	4	4	4	4.25	4	4	4	5	4.25	5	4	4	4	2.66667	2	3	3	4	4	4	4	4	4.25	4	4	4	5	4.66667	5	5	4	4	4	4	4	4	4	4.75	5	5	5	4
69	2	4.75	5	5	5	4	4	4	4	4	3	3	2	3	4	3.25	4	3	2	4	3	4	3	2	3.75	4	4	3	4	3.75	3	4	4	4	4	3	4	5	4.6	4	5	5	4	5	4.25	4	5	4	4
70	2	4	4	4	4	4	3.33333	4	3	3	4	4	4	4	4	4	4	4	4	4	3	3	3	3	4	4	4	4	4	4	4	4	4	4	4	4	4	4	4	4	4	4	4	4	4	4	4	4	4
71	2	5	5	5	5	5	4.33333	4	5	4	3.5	3	3	4	4	4	4	4	4	4	4	4	4	4	4	4	4	4	4	4.5	5	4	4	5	3	3	3	3	4.6	5	5	4	4	5	4.5	5	5	4	4
72	2	4.75	4	5	5	5	4	4	4	4	4	4	4	4	4	5	5	5	5	5	4	4	4	4	5	5	5	5	5	4	4	4	4	4	4	4	4	4	4	4	4	4	4	4	4.75	5	5	5	4
73	2	3.75	3	4	3	5	3.66667	5	3	3	3.75	4	4	3	4	3.75	4	4	4	3	3.33333	3	4	3	4	4	4	4	4	4	4	4	4	4	3.66667	3	4	4	4.8	5	5	5	5	4	4.25	5	5	4	3
74	2	2.5	3	3	3	1	2	2	2	2	2.5	3	2	2	3	2	2	3	1	2	3.33333	4	3	3	1	1	1	1	1	2	2	1	3	2	1.33333	1	1	2	1.8	1	2	2	2	2	2.25	3	3	2	1
75	2	3.5	4	3	3	4	4.66667	5	4	5	4.5	5	4	4	5	3.5	3	4	3	4	1.33333	1	2	1	4.25	4	4	5	4	4.5	4	4	5	5	4.33333	4	4	5	4	3	5	4	5	3	4.5	5	5	5	3
76	2	4.5	5	4	5	4	4.33333	4	5	4	4.25	4	5	3	5	4.25	5	4	5	3	2.33333	3	2	2	4.5	5	3	5	5	4	4	4	5	3	4.33333	4	5	4	4.2	4	4	3	5	5	4.5	5	5	4	4
77	2	3.75	4	4	2	5	5	5	5	5	5	5	5	5	5	5	5	5	5	5	4.33333	5	4	4	5	5	5	5	5	4.75	5	5	5	4	4.33333	4	5	4	5	5	5	5	5	5	4.5	5	5	4	4
78	2	1.5	1	3	1	1	2.33333	2	3	2	2.25	1	3	2	3	1	1	1	1	1	4.66667	4	5	5	1.25	2	1	1	1	1.75	1	3	1	2	2.33333	1	3	3	2	3	2	2	1	2	1.75	2	1	3	1
79	2	4	4	4	4	4	4	4	4	4	4	4	4	4	4	4	4	4	4	4	3	3	3	3	4	4	4	4	4	4	4	4	4	4	3.66667	4	4	3	3.6	3	4	3	4	4	4	4	4	4	4
80	2	4	5	4	3	4	3.33333	3	3	4	3.5	3	3	4	4	3.25	3	3	4	3	3	3	3	3	4	4	4	4	4	4	4	4	4	4	4	4	4	4	5	5	5	5	5	5	4	4	4	4	4
81	2	4.25	5	3	4	5	17.6667	4	45	4	4.5	4	4	5	5	4.75	5	5	5	4	4	4	4	4	4.5	5	5	4	4	4	4	4	4	4	4	4	4	4	5	5	5	5	5	5	5	5	5	5	5
82	2	4	4	4	3	5	3.66667	4	4	3	4	4	4	4	4	3.25	3	3	3	4	2.33333	3	2	2	4	5	3	4	4	4.25	4	4	4	5	4	4	5	3	4.4	5	4	4	5	4	4.25	4	5	4	4
83	2	2.75	2	3	2	4	3	3	3	3	4	4	4	4	4	3	3	3	3	3	3.33333	3	4	3	4	4	4	4	4	3.5	4	3	4	3	3	3	3	3	3.6	4	4	3	3	4	2.5	2	3	3	2
84	2	4.75	5	4	5	5	4	4	4	4	4	4	4	4	4	4	4	4	4	4	4	4	4	4	4.75	5	5	5	4	4.25	4	4	4	5	4.66667	5	5	4	4.4	5	4	4	4	5	4.25	5	5	4	3
85	2	4.25	5	3	5	4	4	4	4	4	4	4	4	4	4	3.5	4	4	3	3	4	3	4	5	4.75	5	5	5	4	4	4	4	4	4	4	4	4	4	5	5	5	5	5	5	4	4	4	4	4
86	2	3	3	3	3	3	2	2	1	3	1	1	1	1	1	1.5	2	2	1	1	4.33333	4	5	4	1	1	1	1	1	3	3	3	3	3	3	3	3	3	3	3	3	3	3	3	2	2	2	2	2
87	2	4	4	4	4	4	4	4	4	4	3.25	3	3	4	3	3.5	3	4	3	4	3.66667	3	4	4	4	4	4	4	4	3.75	4	4	4	3	4	4	4	4	4	4	4	4	4	4	3.5	4	4	4	2
88	2	3.75	5	3	3	4	3.66667	3	4	4	3.25	4	3	3	3	4.5	3	5	5	5	3.33333	5	3	2	4.25	4	4	4	5	4.5	5	4	5	4	4	4	5	3	4.2	3	4	5	5	4	4.5	4	5	4	5
89	2	4.25	4	4	4	5	4.66667	4	5	5	5	5	5	5	5	3.25	4	3	3	3	3.66667	4	4	3	4.75	5	5	4	5	4.25	4	4	5	4	3.33333	3	3	4	5	5	5	5	5	5	4	4	4	4	4
90	2	2.5	2	2	2	4	2.66667	3	2	3	3.25	4	3	3	3	3	3	3	3	3	3.33333	2	4	4	3.5	3	4	4	3	4	4	4	4	4	3	3	3	3	4.6	5	5	5	4	4	3.25	3	3	4	3
91	2	4	4	4	4	4	4	4	4	4	4	4	4	4	4	4.25	4	4	5	4	1.66667	2	2	1	4.25	4	4	4	5	4.5	4	5	4	5	4	4	4	4	4.2	4	5	4	4	4	4.75	5	5	5	4
92	2	4	4	4	4	4	4	4	4	4	4	4	4	4	4	4.25	4	4	5	4	2	2	2	2	4.5	5	4	4	5	4.25	5	4	4	4	4	4	4	4	4.6	5	4	4	5	5	4.5	5	5	4	4
93	2	5	5	5	5	5	3.33333	3	3	4	3.5	3	3	4	4	4	4	4	4	4	4	4	4	4	4	4	4	4	4	4	4	4	4	4	4	4	4	4	4	4	4	4	4	4	4	4	4	4	4
94	2	5	5	5	5	5	5	5	5	5	5	5	5	5	5	5	5	5	5	5	1	1	1	1	4.75	5	4	5	5	4.75	5	5	5	4	5	5	5	5	5	5	5	5	5	5	5	5	5	5	5
95	2	4	4	4	4	4	3.66667	3	4	4	3.25	3	3	3	4	2.75	3	4	2	2	2.33333	2	4	1	4	4	4	4	4	4.25	3	4	5	5	2.33333	3	3	1	4.4	4	3	5	5	5	4	4	4	5	3
96	2	4	4	4	4	4	4	4	4	4	4	4	4	4	4	4	4	4	4	4	3	3	3	3	4	4	4	4	4	4	4	4	4	4	4	4	4	4	4.6	4	5	4	5	5	4.5	5	5	4	4
97	2	3.75	4	4	3	4	3.66667	4	4	3	3	3	3	3	3	1.75	2	1	2	2	4.33333	5	5	3	3.5	5	2	4	3	4	4	4	4	4	3.33333	3	3	4	4.6	5	4	4	5	5	3.5	3	4	4	3
98	2	4.5	3	5	5	5	5	5	5	5	4.75	5	5	5	4	4.5	5	4	5	4	5	5	5	5	5	5	5	5	5	4	4	4	3	5	4.33333	5	4	4	4	4	4	4	4	4	4.5	5	5	5	3
99	2	3	3	4	2	3	3	3	3	3	3	3	3	4	2	4	2	5	5	4	4	4	4	4	3	3	3	3	3	3.75	3	4	4	4	3.33333	3	4	3	4.2	4	5	4	5	3	3.5	4	4	3	3
100	2	4.5	4	5	4	5	4.33333	4	5	4	4	4	4	4	4	3.75	3	4	4	4	3.33333	2	4	4	4.5	5	5	4	4	5	5	5	5	5	2	1	4	1	5	5	5	5	5	5	4.5	5	5	4	4
101	2	4	4	4	4	4	4	4	4	4	4	4	4	4	4	4	4	4	4	4	2	2	2	2	4	4	4	4	4	5	5	5	5	5	4	4	4	4	4.2	5	4	4	4	4	4.5	5	5	4	4
102	2	5	5	5	5	5	5	5	5	5	5	5	5	5	5	5	5	5	5	5	2.33333	2	3	2	4.5	4	4	5	5	5	5	5	5	5	5	5	5	5	5	5	5	5	5	5	5	5	5	5	5
